# Supplementary material for: 5′′-Benzyl­idene-5-chloro-1′,1′′-dimethyl-4′-phenyl­dispiro­[indoline-3,2′-pyrrolidine-3′,3′′-piperidine]-2,4′′-dione
Source: Acta Crystallogr Sect E Struct Rep Online. 2013 Dec 7;70(Pt 1):o22–3. doi: 10.1107/S1600536813032765 (PMC4029213; doi:10.1107/S1600536813032765)
Supplement: Supplementary file 1 [file e-70-00o22-sup1.cif]

##############################################################################
#                                                                            #
# This CIF contains the data in a paper accepted for publication in          #
# Acta Crystallographica Section E. It conforms to the requirements of       #
# Notes for Authors for Acta Crystallographica Section E, and has been       #
# peer reviewed under the auspices of the IUCr Commission on Journals.       #
#                                                                            #
# Full details of the Crystallographic Information File format               #
# are given in the paper "The Crystallographic Information File (CIF):       #
# a New Standard Archive File for Crystallography" by S. R. Hall, F. H.      #
# Allen and I. D. Brown [Acta Cryst. (1991), A47, 655-685].                  #
#                                                                            #
# The current version of the core CIF dictionary is obtainable from          #
# ftp://ftp.iucr.org/pub/cif_core.dic.                                       #
#                                                                            #
# Software is freely available for graphical display of the structure(s)     #
# in this CIF. For information consult the CIF software page                 #
# http://www.iucr.org/resources/cif/software.                                #
#                                                                            #
# This file may be used for bona fide research purposes within the           #
# scientific community so long as proper attribution is given to the journal # 
# article from which it was obtained.                                        #
#                                                                            #
##############################################################################
data_general
_audit_creation_method     SHELXL-97
_journal_date_recd_electronic     2013-12-02
_journal_date_accepted     2013-12-02
_journal_name_full     'Acta Crystallographica, Section E'
_journal_year     2014
_journal_volume     70
_journal_issue      1
_journal_page_first     o22
_journal_page_last     o23
_journal_paper_category     QO
_journal_paper_doi     10.1107/S1600536813032765
_journal_coeditor_code     HG5367
_publ_contact_author_name     ' Edward RT Tiekink '
_publ_contact_author_address
;
Department of Chemistry, University of Malaya,
50603 Kuala Lumpur, Malaysia
;
_publ_contact_author_email
;
edward.tiekink@gmail.com
;
_publ_contact_author_fax     ' +60 3 7967 4193 '
_publ_contact_author_phone     ' +60 3 7967 6775 '
_publ_section_title
;\
5''-Benzylidene-5-chloro-1',1''-dimethyl-4'-phenyldispiro[indoline-3,2'-\
pyrrolidine-3',3''-piperidine]-2,4''-dione
;
loop_
    _publ_author_name
    _publ_author_footnote
    _publ_author_address
    'I. S. Ahmed Farag'
;
 Additional correspondence author, e-mail: ibfarag2002@yahoo.com.
;
;
Solid State Department, Physics Division, National Research Centre, Dokki,
Giza, Egypt
;
    'Adel S. Girgis' .
;
Pesticide Chemistry Department, National Research Centre, Dokki,
Giza 12622, Egypt
;
    'A. A. Ramadan' .
;
Physics Department, Faculty of Science, Helwan University, Helwan, Cairo,
Egypt
;
    'A. M. Moustafa' .
;
Solid State Department, Physics Division, National Research Centre, Dokki,
Giza, Egypt
;
    'Tiekink, Edward R. T.' .
;
Department of Chemistry, University of Malaya,
50603 Kuala Lumpur, Malaysia
;
_publ_section_synopsis     .
data_I
_database_code_depnum_ccdc_archive 'CCDC 917323'
_audit_creation_method     SHELXL-97
_chemical_name_systematic
;\
5''-Benzylidene-5-chloro-1',1''-dimethyl-4'-phenyldispiro[indoline-3,2'-\
pyrrolidine-3',3''-piperidine]-2,4''-dione
;
_chemical_name_common     ?
_chemical_formula_moiety     'C30 H28 Cl N3 O2'
_chemical_formula_sum     'C30 H28 Cl N3 O2'
_chemical_formula_iupac     'C30 H28 Cl N3 O2'
_chemical_formula_weight     498.00
_chemical_melting_point     ?
_symmetry_cell_setting     monoclinic
_symmetry_space_group_name_H-M     'P 21/n'
_symmetry_space_group_name_Hall     '-P 2yn'
loop_
    _symmetry_equiv_pos_as_xyz
    'x, y, z'
    '-x+1/2, y+1/2, -z+1/2'
    '-x, -y, -z'
    'x-1/2, -y-1/2, z-1/2'
_cell_length_a     10.5028(3)
_cell_length_b     20.4117(6)
_cell_length_c     11.9951(4)
_cell_angle_alpha     90.00
_cell_angle_beta     94.8770(10)
_cell_angle_gamma     90.00
_cell_volume     2562.20(14)
_cell_formula_units_Z     4
_cell_measurement_reflns_used     5029
_cell_measurement_theta_min     2.910
_cell_measurement_theta_max     27.485
_cell_measurement_temperature     293(2)
_exptl_crystal_description     block
_exptl_crystal_colour     colourless
_exptl_crystal_size_max     0.52
_exptl_crystal_size_mid     0.22
_exptl_crystal_size_min     0.15
_exptl_crystal_density_diffrn     1.291
_exptl_crystal_density_meas     ?
_exptl_crystal_density_method     'not measured'
_exptl_crystal_F_000     1048
_exptl_absorpt_coefficient_mu     0.182
_exptl_absorpt_correction_type     none
_exptl_absorpt_process_details     ?
_exptl_absorpt_correction_T_min     ?
_exptl_absorpt_correction_T_max     ?
_exptl_special_details
;
;
_diffrn_ambient_temperature     293(2)
_diffrn_radiation_type     MoK\a
_diffrn_radiation_wavelength     0.71073
_diffrn_radiation_source     'fine-focus sealed tube'
_diffrn_radiation_monochromator     graphite
_diffrn_measurement_device_type     'Nonius 590 KappaCCD'
_diffrn_measurement_device     '95mm CCD camera on \k-goniostat'
_diffrn_measurement_method     '\f and \w scans'
_diffrn_reflns_number     10395
_diffrn_reflns_av_R_equivalents     0.0661
_diffrn_reflns_av_sigmaI/netI     0.1260
_diffrn_reflns_theta_min     3.18
_diffrn_reflns_theta_max     27.49
_diffrn_reflns_theta_full     27.49
_diffrn_measured_fraction_theta_max     0.994
_diffrn_measured_fraction_theta_full     0.994
_diffrn_reflns_limit_h_min     -13
_diffrn_reflns_limit_h_max     13
_diffrn_reflns_limit_k_min     -24
_diffrn_reflns_limit_k_max     26
_diffrn_reflns_limit_l_min     -15
_diffrn_reflns_limit_l_max     15
_diffrn_standards_number     0
_diffrn_standards_interval_count     0
_diffrn_standards_interval_time     0
_diffrn_standards_decay_%     0
_refine_special_details
;
Refinement of <i>F</i>^2^ against ALL reflections. The weighted <i>R</i>-factor
<i>wR</i> and goodness of fit <i>S</i> are based on <i>F</i>^2^, conventional
<i>R</i>-factors <i>R</i> are based on <i>F</i>, with <i>F</i> set to zero for
negative <i>F</i>^2^. The threshold expression of <i>F</i>^2^ >
2\s(<i>F</i>^2^) is used only for calculating <i>R</i>-factors(gt) <i>etc</i>.
and is not relevant to the choice of reflections for refinement.
<i>R</i>-factors based on <i>F</i>^2^ are statistically about twice as large
as those based on <i>F</i>, and <i>R</i>- factors based on ALL data will be
even larger.
;
_reflns_number_total     5842
_reflns_number_gt     2547
_reflns_threshold_expression     I>2\s(I)
_refine_ls_structure_factor_coef     Fsqd
_refine_ls_matrix_type     full
_refine_ls_R_factor_all     0.1657
_refine_ls_R_factor_gt     0.0519
_refine_ls_wR_factor_gt     0.1024
_refine_ls_wR_factor_ref     0.1370
_refine_ls_goodness_of_fit_ref     0.941
_refine_ls_restrained_S_all     0.941
_refine_ls_number_reflns     5842
_refine_ls_number_parameters     327
_refine_ls_number_restraints     0
_refine_ls_hydrogen_treatment     constr
_refine_ls_weighting_scheme     calc
_refine_ls_weighting_details
         'calc w=1/[\s^2^(Fo^2^)+(0.0569P)^2^+0.0000P] where P=(Fo^2^+2Fc^2^)/3'
_atom_sites_solution_hydrogens     geom
_atom_sites_solution_primary     direct
_atom_sites_solution_secondary     difmap
_refine_ls_shift/su_max     0.001
_refine_ls_shift/su_mean     0.000
_refine_diff_density_max     0.176
_refine_diff_density_min     -0.348
_refine_ls_extinction_method     none
_refine_ls_extinction_coef     ?
loop_
    _atom_type_symbol
    _atom_type_description
    _atom_type_scat_dispersion_real
    _atom_type_scat_dispersion_imag
    _atom_type_scat_source
    'C' 'C' 0.0033 0.0016
                         'International Tables Vol C Tables 4.2.6.8 and 6.1.1.4'
    'H' 'H' 0.0000 0.0000
                         'International Tables Vol C Tables 4.2.6.8 and 6.1.1.4'
    'N' 'N' 0.0061 0.0033
                         'International Tables Vol C Tables 4.2.6.8 and 6.1.1.4'
    'O' 'O' 0.0106 0.0060
                         'International Tables Vol C Tables 4.2.6.8 and 6.1.1.4'
    'Cl' 'Cl' 0.1484 0.1585
                         'International Tables Vol C Tables 4.2.6.8 and 6.1.1.4'
_computing_data_collection     'COLLECT (Hooft, 1998)'
_computing_cell_refinement
                    'DENZO (Otwinowski & Minor, 1997) and COLLECT (Hooft, 1998)'
_computing_data_reduction
                    'DENZO (Otwinowski & Minor, 1997) and COLLECT (Hooft, 1998)'
_computing_structure_solution     'SHELXS97 (Sheldrick, 2008)'
_computing_structure_refinement     'SHELXL97 (Sheldrick, 2008)'
_computing_molecular_graphics
;
ORTEP-3 for Windows (Farrugia, 2012) and DIAMOND (Brandenburg,
2006)
;
_computing_publication_material     'publCIF (Westrip, 2010)'
loop_
    _atom_site_type_symbol
    _atom_site_label
    _atom_site_fract_x
    _atom_site_fract_y
    _atom_site_fract_z
    _atom_site_U_iso_or_equiv
    _atom_site_adp_type
    _atom_site_calc_flag
    _atom_site_refinement_flags
    _atom_site_occupancy
    _atom_site_symmetry_multiplicity
    _atom_site_disorder_assembly
    _atom_site_disorder_group
    Cl Cl1 1.05716(7) 0.16826(4) -0.06845(7) 0.0777(3) Uani d . 1 1 . .
    O O1 0.70008(15) 0.22207(8) 0.17686(15) 0.0518(5) Uani d . 1 1 . .
    O O2 0.83631(15) 0.01572(8) 0.45243(14) 0.0501(5) Uani d . 1 1 . .
    N N1 0.87248(16) 0.16478(9) 0.47693(16) 0.0395(5) Uani d . 1 1 . .
    N N2 0.73065(16) 0.03868(9) 0.21124(16) 0.0425(5) Uani d . 1 1 . .
    N N3 1.01454(17) 0.04625(9) 0.36752(17) 0.0441(5) Uani d . 1 1 . .
    H H3n 1.0711 0.0286 0.4142 0.053 Uiso calc R 1 1 . .
    C C1 0.72419(19) 0.13839(11) 0.31799(19) 0.0354(6) Uani d . 1 1 . .
    C C2 0.7398(2) 0.14837(11) 0.44474(19) 0.0389(6) Uani d . 1 1 . .
    H H2A 0.6845 0.1835 0.4659 0.047 Uiso calc R 1 1 . .
    H H2B 0.7165 0.1086 0.4825 0.047 Uiso calc R 1 1 . .
    C C3 0.8953(2) 0.23259(11) 0.4469(2) 0.0425(6) Uani d . 1 1 . .
    H H3A 0.9855 0.2423 0.4618 0.051 Uiso calc R 1 1 . .
    H H3B 0.8485 0.2612 0.4935 0.051 Uiso calc R 1 1 . .
    C C4 0.8552(2) 0.24660(11) 0.32605(19) 0.0370(6) Uani d . 1 1 . .
    C C5 0.7557(2) 0.20414(11) 0.2654(2) 0.0377(6) Uani d . 1 1 . .
    C C6 0.81725(19) 0.08258(11) 0.27869(19) 0.0364(6) Uani d . 1 1 . .
    C C7 0.6081(2) 0.04033(11) 0.2593(2) 0.0463(7) Uani d . 1 1 . .
    H H7A 0.6121 0.0177 0.3307 0.056 Uiso calc R 1 1 . .
    H H7B 0.5409 0.0212 0.2091 0.056 Uiso calc R 1 1 . .
    C C8 0.58871(19) 0.11328(11) 0.2732(2) 0.0391(6) Uani d . 1 1 . .
    H H8 0.5710 0.1315 0.1979 0.047 Uiso calc R 1 1 . .
    C C9 0.9106(2) 0.15392(13) 0.5956(2) 0.0562(7) Uani d . 1 1 . .
    H H9A 0.8554 0.1784 0.6401 0.084 Uiso calc R 1 1 . .
    H H9B 0.9972 0.1681 0.6124 0.084 Uiso calc R 1 1 . .
    H H9C 0.9041 0.1081 0.6124 0.084 Uiso calc R 1 1 . .
    C C10 0.7805(2) -0.02622(13) 0.1881(2) 0.0615(8) Uani d . 1 1 . .
    H H10A 0.8615 -0.0219 0.1573 0.092 Uiso calc R 1 1 . .
    H H10B 0.7216 -0.0485 0.1354 0.092 Uiso calc R 1 1 . .
    H H10C 0.7911 -0.0510 0.2562 0.092 Uiso calc R 1 1 . .
    C C11 0.9050(2) 0.29475(11) 0.2683(2) 0.0423(6) Uani d . 1 1 . .
    H H11 0.8740 0.2975 0.1935 0.051 Uiso calc R 1 1 . .
    C C12 1.0017(2) 0.34419(11) 0.3053(2) 0.0408(6) Uani d . 1 1 . .
    C C13 1.0215(2) 0.36746(13) 0.4136(2) 0.0546(7) Uani d . 1 1 . .
    H H13 0.9709 0.3519 0.4678 0.066 Uiso calc R 1 1 . .
    C C14 1.1149(3) 0.41337(14) 0.4432(3) 0.0657(8) Uani d . 1 1 . .
    H H14 1.1273 0.4279 0.5168 0.079 Uiso calc R 1 1 . .
    C C15 1.1892(3) 0.43743(14) 0.3646(3) 0.0658(8) Uani d . 1 1 . .
    H H15 1.2537 0.4674 0.3849 0.079 Uiso calc R 1 1 . .
    C C16 1.1685(3) 0.41725(14) 0.2555(3) 0.0667(9) Uani d . 1 1 . .
    H H16 1.2169 0.4347 0.2012 0.080 Uiso calc R 1 1 . .
    C C17 1.0760(2) 0.37125(12) 0.2266(2) 0.0540(7) Uani d . 1 1 . .
    H H17 1.0627 0.3579 0.1524 0.065 Uiso calc R 1 1 . .
    C C18 0.8882(2) 0.04577(11) 0.3795(2) 0.0407(6) Uani d . 1 1 . .
    C C19 1.0428(2) 0.07885(11) 0.2700(2) 0.0385(6) Uani d . 1 1 . .
    C C20 1.1587(2) 0.08588(12) 0.2266(2) 0.0485(7) Uani d . 1 1 . .
    H H20 1.2336 0.0717 0.2662 0.058 Uiso calc R 1 1 . .
    C C21 1.1613(2) 0.11466(12) 0.1225(2) 0.0524(7) Uani d . 1 1 . .
    H H21 1.2388 0.1201 0.0915 0.063 Uiso calc R 1 1 . .
    C C22 1.0499(2) 0.13532(12) 0.0645(2) 0.0478(7) Uani d . 1 1 . .
    C C23 0.9324(2) 0.12955(11) 0.1090(2) 0.0435(6) Uani d . 1 1 . .
    H H23 0.8577 0.1440 0.0693 0.052 Uiso calc R 1 1 . .
    C C24 0.9298(2) 0.10180(11) 0.2136(2) 0.0368(6) Uani d . 1 1 . .
    C C25 0.4792(2) 0.13400(12) 0.3399(2) 0.0394(6) Uani d . 1 1 . .
    C C26 0.4383(2) 0.09737(14) 0.4274(2) 0.0544(7) Uani d . 1 1 . .
    H H26 0.4793 0.0582 0.4477 0.065 Uiso calc R 1 1 . .
    C C27 0.3363(2) 0.11858(17) 0.4853(2) 0.0652(8) Uani d . 1 1 . .
    H H27 0.3094 0.0935 0.5436 0.078 Uiso calc R 1 1 . .
    C C28 0.2756(3) 0.17634(18) 0.4566(3) 0.0722(9) Uani d . 1 1 . .
    H H28 0.2083 0.1907 0.4959 0.087 Uiso calc R 1 1 . .
    C C29 0.3145(3) 0.21279(15) 0.3698(3) 0.0701(9) Uani d . 1 1 . .
    H H29 0.2731 0.2518 0.3497 0.084 Uiso calc R 1 1 . .
    C C30 0.4153(2) 0.19161(13) 0.3119(2) 0.0553(7) Uani d . 1 1 . .
    H H30 0.4406 0.2167 0.2529 0.066 Uiso calc R 1 1 . .
loop_
    _atom_site_aniso_label
    _atom_site_aniso_U_11
    _atom_site_aniso_U_22
    _atom_site_aniso_U_33
    _atom_site_aniso_U_12
    _atom_site_aniso_U_13
    _atom_site_aniso_U_23
    Cl1 0.0823(5) 0.0892(6) 0.0655(6) 0.0142(4) 0.0285(4) 0.0289(4)
    O1 0.0515(10) 0.0547(11) 0.0467(12) -0.0077(8) -0.0102(9) 0.0147(9)
    O2 0.0486(10) 0.0543(11) 0.0466(12) -0.0018(9) -0.0003(9) 0.0159(9)
    N1 0.0364(11) 0.0465(13) 0.0341(13) -0.0047(9) -0.0047(9) 0.0055(10)
    N2 0.0362(11) 0.0430(13) 0.0475(14) -0.0005(10) -0.0004(10) -0.0057(10)
    N3 0.0350(11) 0.0538(14) 0.0420(14) 0.0067(10) -0.0051(10) 0.0087(10)
    C1 0.0314(12) 0.0416(15) 0.0326(15) -0.0011(11) -0.0019(10) 0.0045(12)
    C2 0.0385(13) 0.0408(15) 0.0369(16) -0.0052(11) 0.0010(11) 0.0029(12)
    C3 0.0380(13) 0.0440(16) 0.0445(17) -0.0070(11) -0.0019(11) 0.0012(13)
    C4 0.0345(13) 0.0433(15) 0.0328(15) -0.0015(11) 0.0004(11) 0.0029(12)
    C5 0.0338(13) 0.0426(15) 0.0365(17) 0.0044(11) 0.0027(12) 0.0039(13)
    C6 0.0344(12) 0.0389(14) 0.0349(15) -0.0007(11) -0.0032(11) 0.0030(11)
    C7 0.0381(14) 0.0516(17) 0.0479(17) -0.0072(12) -0.0034(12) -0.0004(13)
    C8 0.0333(12) 0.0450(16) 0.0378(15) -0.0002(11) -0.0033(11) 0.0037(12)
    C9 0.0597(16) 0.0632(19) 0.0434(19) -0.0088(14) -0.0096(13) 0.0069(14)
    C10 0.0593(17) 0.0547(19) 0.070(2) -0.0006(14) 0.0051(15) -0.0124(15)
    C11 0.0415(14) 0.0472(16) 0.0379(16) 0.0002(13) 0.0014(12) -0.0011(13)
    C12 0.0403(13) 0.0411(15) 0.0405(17) -0.0034(12) 0.0010(12) 0.0031(13)
    C13 0.0698(18) 0.0511(17) 0.0429(19) -0.0159(15) 0.0052(14) 0.0042(14)
    C14 0.085(2) 0.060(2) 0.049(2) -0.0203(17) -0.0112(16) 0.0024(16)
    C15 0.0552(18) 0.060(2) 0.080(3) -0.0204(14) -0.0069(17) 0.0028(18)
    C16 0.0612(18) 0.066(2) 0.076(3) -0.0189(16) 0.0223(17) -0.0040(18)
    C17 0.0590(16) 0.0555(17) 0.0490(19) -0.0108(15) 0.0136(14) -0.0047(15)
    C18 0.0404(15) 0.0385(15) 0.0424(17) 0.0005(12) -0.0014(12) 0.0041(13)
    C19 0.0393(14) 0.0391(15) 0.0363(16) 0.0001(11) -0.0004(12) -0.0020(12)
    C20 0.0363(14) 0.0548(17) 0.0537(19) 0.0049(12) 0.0003(13) -0.0009(14)
    C21 0.0422(15) 0.0568(18) 0.060(2) -0.0043(13) 0.0140(14) -0.0018(15)
    C22 0.0522(16) 0.0494(17) 0.0430(18) 0.0022(13) 0.0120(14) 0.0046(13)
    C23 0.0407(14) 0.0439(16) 0.0450(17) 0.0038(12) -0.0009(12) 0.0048(13)
    C24 0.0375(13) 0.0371(14) 0.0354(16) 0.0005(11) 0.0001(11) -0.0005(12)
    C25 0.0291(12) 0.0450(16) 0.0430(17) -0.0059(12) -0.0040(11) -0.0003(13)
    C26 0.0436(15) 0.0665(19) 0.0527(19) -0.0041(14) 0.0013(14) 0.0088(15)
    C27 0.0514(17) 0.095(3) 0.050(2) -0.0111(17) 0.0109(15) -0.0051(17)
    C28 0.0448(17) 0.096(3) 0.077(3) -0.0018(18) 0.0135(16) -0.030(2)
    C29 0.0516(18) 0.063(2) 0.097(3) 0.0026(15) 0.0102(18) -0.0110(19)
    C30 0.0409(15) 0.0537(18) 0.071(2) -0.0044(14) 0.0042(14) -0.0004(15)
_geom_special_details
;
All s.u.'s (except the s.u. in the dihedral angle between two l.s. planes) are
estimated using the full covariance matrix. The cell s.u.'s are taken into
account individually in the estimation of s.u.'s in distances, angles and
torsion angles; correlations between s.u.'s in cell parameters are only used
when they are defined by crystal symmetry. An approximate (isotropic)
treatment of cell s.u.'s is used for estimating s.u.'s involving l.s. planes.
;
loop_
    _geom_bond_atom_site_label_1
    _geom_bond_atom_site_label_2
    _geom_bond_site_symmetry_2
    _geom_bond_distance
    _geom_bond_publ_flag
    Cl1 C22 . 1.738(3) ?
    O1 C5 . 1.224(3) ?
    O2 C18 . 1.232(3) ?
    N1 C2 . 1.453(3) ?
    N1 C3 . 1.455(3) ?
    N1 C9 . 1.463(3) ?
    N2 C7 . 1.454(3) ?
    N2 C10 . 1.460(3) ?
    N2 C6 . 1.470(3) ?
    N3 C18 . 1.347(3) ?
    N3 C19 . 1.400(3) ?
    N3 H3n . 0.8600 ?
    C1 C5 . 1.531(3) ?
    C1 C2 . 1.529(3) ?
    C1 C8 . 1.564(3) ?
    C1 C6 . 1.598(3) ?
    C2 H2A . 0.9700 ?
    C2 H2B . 0.9700 ?
    C3 C4 . 1.502(3) ?
    C3 H3A . 0.9700 ?
    C3 H3B . 0.9700 ?
    C4 C11 . 1.334(3) ?
    C4 C5 . 1.498(3) ?
    C6 C24 . 1.522(3) ?
    C6 C18 . 1.559(3) ?
    C7 C8 . 1.514(3) ?
    C7 H7A . 0.9700 ?
    C7 H7B . 0.9700 ?
    C8 C25 . 1.516(3) ?
    C8 H8 . 0.9800 ?
    C9 H9A . 0.9600 ?
    C9 H9B . 0.9600 ?
    C9 H9C . 0.9600 ?
    C10 H10A . 0.9600 ?
    C10 H10B . 0.9600 ?
    C10 H10C . 0.9600 ?
    C11 C12 . 1.473(3) ?
    C11 H11 . 0.9300 ?
    C12 C13 . 1.382(3) ?
    C12 C17 . 1.390(3) ?
    C13 C14 . 1.381(4) ?
    C13 H13 . 0.9300 ?
    C14 C15 . 1.366(4) ?
    C14 H14 . 0.9300 ?
    C15 C16 . 1.371(4) ?
    C15 H15 . 0.9300 ?
    C16 C17 . 1.374(3) ?
    C16 H16 . 0.9300 ?
    C17 H17 . 0.9300 ?
    C19 C20 . 1.371(3) ?
    C19 C24 . 1.396(3) ?
    C20 C21 . 1.382(3) ?
    C20 H20 . 0.9300 ?
    C21 C22 . 1.375(3) ?
    C21 H21 . 0.9300 ?
    C22 C23 . 1.391(3) ?
    C23 C24 . 1.380(3) ?
    C23 H23 . 0.9300 ?
    C25 C30 . 1.381(3) ?
    C25 C26 . 1.386(3) ?
    C26 C27 . 1.394(3) ?
    C26 H26 . 0.9300 ?
    C27 C28 . 1.370(4) ?
    C27 H27 . 0.9300 ?
    C28 C29 . 1.370(4) ?
    C28 H28 . 0.9300 ?
    C29 C30 . 1.384(4) ?
    C29 H29 . 0.9300 ?
    C30 H30 . 0.9300 ?
loop_
    _geom_angle_atom_site_label_1
    _geom_angle_atom_site_label_2
    _geom_angle_atom_site_label_3
    _geom_angle_site_symmetry_1
    _geom_angle_site_symmetry_3
    _geom_angle
    _geom_angle_publ_flag
    C2 N1 C3 . . 109.14(18) ?
    C2 N1 C9 . . 113.61(17) ?
    C3 N1 C9 . . 110.35(18) ?
    C7 N2 C10 . . 116.12(18) ?
    C7 N2 C6 . . 107.14(17) ?
    C10 N2 C6 . . 116.30(18) ?
    C18 N3 C19 . . 111.96(19) ?
    C18 N3 H3n . . 124.0 ?
    C19 N3 H3n . . 124.0 ?
    C5 C1 C2 . . 106.50(19) ?
    C5 C1 C8 . . 111.60(18) ?
    C2 C1 C8 . . 113.73(17) ?
    C5 C1 C6 . . 110.15(16) ?
    C2 C1 C6 . . 111.83(18) ?
    C8 C1 C6 . . 103.10(17) ?
    N1 C2 C1 . . 108.31(17) ?
    N1 C2 H2A . . 110.0 ?
    C1 C2 H2A . . 110.0 ?
    N1 C2 H2B . . 110.0 ?
    C1 C2 H2B . . 110.0 ?
    H2A C2 H2B . . 108.4 ?
    N1 C3 C4 . . 112.41(19) ?
    N1 C3 H3A . . 109.1 ?
    C4 C3 H3A . . 109.1 ?
    N1 C3 H3B . . 109.1 ?
    C4 C3 H3B . . 109.1 ?
    H3A C3 H3B . . 107.9 ?
    C11 C4 C5 . . 117.5(2) ?
    C11 C4 C3 . . 123.4(2) ?
    C5 C4 C3 . . 119.0(2) ?
    O1 C5 C4 . . 120.7(2) ?
    O1 C5 C1 . . 121.0(2) ?
    C4 C5 C1 . . 118.3(2) ?
    N2 C6 C24 . . 110.25(18) ?
    N2 C6 C18 . . 111.47(18) ?
    C24 C6 C18 . . 100.44(17) ?
    N2 C6 C1 . . 103.40(16) ?
    C24 C6 C1 . . 119.26(18) ?
    C18 C6 C1 . . 112.25(18) ?
    N2 C7 C8 . . 101.46(17) ?
    N2 C7 H7A . . 111.5 ?
    C8 C7 H7A . . 111.5 ?
    N2 C7 H7B . . 111.5 ?
    C8 C7 H7B . . 111.5 ?
    H7A C7 H7B . . 109.3 ?
    C7 C8 C25 . . 116.62(19) ?
    C7 C8 C1 . . 103.47(17) ?
    C25 C8 C1 . . 115.89(19) ?
    C7 C8 H8 . . 106.7 ?
    C25 C8 H8 . . 106.7 ?
    C1 C8 H8 . . 106.7 ?
    N1 C9 H9A . . 109.5 ?
    N1 C9 H9B . . 109.5 ?
    H9A C9 H9B . . 109.5 ?
    N1 C9 H9C . . 109.5 ?
    H9A C9 H9C . . 109.5 ?
    H9B C9 H9C . . 109.5 ?
    N2 C10 H10A . . 109.5 ?
    N2 C10 H10B . . 109.5 ?
    H10A C10 H10B . . 109.5 ?
    N2 C10 H10C . . 109.5 ?
    H10A C10 H10C . . 109.5 ?
    H10B C10 H10C . . 109.5 ?
    C4 C11 C12 . . 129.7(2) ?
    C4 C11 H11 . . 115.2 ?
    C12 C11 H11 . . 115.2 ?
    C13 C12 C17 . . 117.0(2) ?
    C13 C12 C11 . . 124.3(2) ?
    C17 C12 C11 . . 118.7(2) ?
    C14 C13 C12 . . 121.5(2) ?
    C14 C13 H13 . . 119.3 ?
    C12 C13 H13 . . 119.3 ?
    C15 C14 C13 . . 120.1(3) ?
    C15 C14 H14 . . 120.0 ?
    C13 C14 H14 . . 120.0 ?
    C14 C15 C16 . . 119.8(3) ?
    C14 C15 H15 . . 120.1 ?
    C16 C15 H15 . . 120.1 ?
    C15 C16 C17 . . 119.9(3) ?
    C15 C16 H16 . . 120.1 ?
    C17 C16 H16 . . 120.1 ?
    C16 C17 C12 . . 121.7(3) ?
    C16 C17 H17 . . 119.2 ?
    C12 C17 H17 . . 119.2 ?
    O2 C18 N3 . . 125.4(2) ?
    O2 C18 C6 . . 125.4(2) ?
    N3 C18 C6 . . 108.9(2) ?
    C20 C19 C24 . . 121.8(2) ?
    C20 C19 N3 . . 128.7(2) ?
    C24 C19 N3 . . 109.40(19) ?
    C19 C20 C21 . . 118.2(2) ?
    C19 C20 H20 . . 120.9 ?
    C21 C20 H20 . . 120.9 ?
    C22 C21 C20 . . 120.4(2) ?
    C22 C21 H21 . . 119.8 ?
    C20 C21 H21 . . 119.8 ?
    C21 C22 C23 . . 121.6(2) ?
    C21 C22 Cl1 . . 118.77(19) ?
    C23 C22 Cl1 . . 119.6(2) ?
    C24 C23 C22 . . 118.1(2) ?
    C24 C23 H23 . . 121.0 ?
    C22 C23 H23 . . 121.0 ?
    C23 C24 C19 . . 119.8(2) ?
    C23 C24 C6 . . 130.4(2) ?
    C19 C24 C6 . . 109.3(2) ?
    C30 C25 C26 . . 117.9(2) ?
    C30 C25 C8 . . 118.9(2) ?
    C26 C25 C8 . . 123.2(2) ?
    C25 C26 C27 . . 120.7(3) ?
    C25 C26 H26 . . 119.7 ?
    C27 C26 H26 . . 119.7 ?
    C28 C27 C26 . . 120.2(3) ?
    C28 C27 H27 . . 119.9 ?
    C26 C27 H27 . . 119.9 ?
    C29 C28 C27 . . 119.7(3) ?
    C29 C28 H28 . . 120.1 ?
    C27 C28 H28 . . 120.1 ?
    C28 C29 C30 . . 120.1(3) ?
    C28 C29 H29 . . 119.9 ?
    C30 C29 H29 . . 119.9 ?
    C25 C30 C29 . . 121.4(3) ?
    C25 C30 H30 . . 119.3 ?
    C29 C30 H30 . . 119.3 ?
loop_
    _geom_torsion_atom_site_label_1
    _geom_torsion_atom_site_label_2
    _geom_torsion_atom_site_label_3
    _geom_torsion_atom_site_label_4
    _geom_torsion_site_symmetry_1
    _geom_torsion_site_symmetry_2
    _geom_torsion_site_symmetry_3
    _geom_torsion_site_symmetry_4
    _geom_torsion
    _geom_torsion_publ_flag
    C3 N1 C2 C1 . . . . 76.1(2) ?
    C9 N1 C2 C1 . . . . -160.35(19) ?
    C5 C1 C2 N1 . . . . -62.7(2) ?
    C8 C1 C2 N1 . . . . 173.98(18) ?
    C6 C1 C2 N1 . . . . 57.7(2) ?
    C2 N1 C3 C4 . . . . -53.4(2) ?
    C9 N1 C3 C4 . . . . -178.89(18) ?
    N1 C3 C4 C11 . . . . -155.0(2) ?
    N1 C3 C4 C5 . . . . 24.1(3) ?
    C11 C4 C5 O1 . . . . -17.4(3) ?
    C3 C4 C5 O1 . . . . 163.4(2) ?
    C11 C4 C5 C1 . . . . 163.4(2) ?
    C3 C4 C5 C1 . . . . -15.7(3) ?
    C2 C1 C5 O1 . . . . -145.8(2) ?
    C8 C1 C5 O1 . . . . -21.2(3) ?
    C6 C1 C5 O1 . . . . 92.7(2) ?
    C2 C1 C5 C4 . . . . 33.3(2) ?
    C8 C1 C5 C4 . . . . 157.97(19) ?
    C6 C1 C5 C4 . . . . -88.1(2) ?
    C7 N2 C6 C24 . . . . -160.87(19) ?
    C10 N2 C6 C24 . . . . 67.3(3) ?
    C7 N2 C6 C18 . . . . 88.5(2) ?
    C10 N2 C6 C18 . . . . -43.3(3) ?
    C7 N2 C6 C1 . . . . -32.3(2) ?
    C10 N2 C6 C1 . . . . -164.09(19) ?
    C5 C1 C6 N2 . . . . -114.14(19) ?
    C2 C1 C6 N2 . . . . 127.64(18) ?
    C8 C1 C6 N2 . . . . 5.1(2) ?
    C5 C1 C6 C24 . . . . 8.6(3) ?
    C2 C1 C6 C24 . . . . -109.6(2) ?
    C8 C1 C6 C24 . . . . 127.8(2) ?
    C5 C1 C6 C18 . . . . 125.6(2) ?
    C2 C1 C6 C18 . . . . 7.4(2) ?
    C8 C1 C6 C18 . . . . -115.19(19) ?
    C10 N2 C7 C8 . . . . 179.1(2) ?
    C6 N2 C7 C8 . . . . 47.2(2) ?
    N2 C7 C8 C25 . . . . -170.10(19) ?
    N2 C7 C8 C1 . . . . -41.6(2) ?
    C5 C1 C8 C7 . . . . 140.24(19) ?
    C2 C1 C8 C7 . . . . -99.2(2) ?
    C6 C1 C8 C7 . . . . 22.0(2) ?
    C5 C1 C8 C25 . . . . -90.8(2) ?
    C2 C1 C8 C25 . . . . 29.7(3) ?
    C6 C1 C8 C25 . . . . 150.97(19) ?
    C5 C4 C11 C12 . . . . 179.0(2) ?
    C3 C4 C11 C12 . . . . -1.9(4) ?
    C4 C11 C12 C13 . . . . -28.2(4) ?
    C4 C11 C12 C17 . . . . 153.9(2) ?
    C17 C12 C13 C14 . . . . -2.9(4) ?
    C11 C12 C13 C14 . . . . 179.2(2) ?
    C12 C13 C14 C15 . . . . 0.8(4) ?
    C13 C14 C15 C16 . . . . 1.8(4) ?
    C14 C15 C16 C17 . . . . -2.2(4) ?
    C15 C16 C17 C12 . . . . 0.0(4) ?
    C13 C12 C17 C16 . . . . 2.4(4) ?
    C11 C12 C17 C16 . . . . -179.5(2) ?
    C19 N3 C18 O2 . . . . 173.4(2) ?
    C19 N3 C18 C6 . . . . -0.1(3) ?
    N2 C6 C18 O2 . . . . -56.8(3) ?
    C24 C6 C18 O2 . . . . -173.6(2) ?
    C1 C6 C18 O2 . . . . 58.7(3) ?
    N2 C6 C18 N3 . . . . 116.7(2) ?
    C24 C6 C18 N3 . . . . 0.0(2) ?
    C1 C6 C18 N3 . . . . -127.80(19) ?
    C18 N3 C19 C20 . . . . -175.8(2) ?
    C18 N3 C19 C24 . . . . 0.3(3) ?
    C24 C19 C20 C21 . . . . -2.2(4) ?
    N3 C19 C20 C21 . . . . 173.5(2) ?
    C19 C20 C21 C22 . . . . -0.2(4) ?
    C20 C21 C22 C23 . . . . 1.6(4) ?
    C20 C21 C22 Cl1 . . . . -177.5(2) ?
    C21 C22 C23 C24 . . . . -0.5(4) ?
    Cl1 C22 C23 C24 . . . . 178.52(19) ?
    C22 C23 C24 C19 . . . . -1.8(3) ?
    C22 C23 C24 C6 . . . . -173.0(2) ?
    C20 C19 C24 C23 . . . . 3.2(3) ?
    N3 C19 C24 C23 . . . . -173.2(2) ?
    C20 C19 C24 C6 . . . . 176.1(2) ?
    N3 C19 C24 C6 . . . . -0.3(3) ?
    N2 C6 C24 C23 . . . . 54.4(3) ?
    C18 C6 C24 C23 . . . . 172.1(2) ?
    C1 C6 C24 C23 . . . . -64.9(3) ?
    N2 C6 C24 C19 . . . . -117.5(2) ?
    C18 C6 C24 C19 . . . . 0.2(2) ?
    C1 C6 C24 C19 . . . . 123.2(2) ?
    C7 C8 C25 C30 . . . . -147.6(2) ?
    C1 C8 C25 C30 . . . . 90.2(3) ?
    C7 C8 C25 C26 . . . . 31.5(3) ?
    C1 C8 C25 C26 . . . . -90.7(3) ?
    C30 C25 C26 C27 . . . . -0.4(4) ?
    C8 C25 C26 C27 . . . . -179.5(2) ?
    C25 C26 C27 C28 . . . . -0.4(4) ?
    C26 C27 C28 C29 . . . . 0.8(4) ?
    C27 C28 C29 C30 . . . . -0.5(4) ?
    C26 C25 C30 C29 . . . . 0.7(4) ?
    C8 C25 C30 C29 . . . . 179.9(2) ?
    C28 C29 C30 C25 . . . . -0.3(4) ?
loop_
    _geom_hbond_atom_site_label_D
    _geom_hbond_atom_site_label_H
    _geom_hbond_atom_site_label_A
    _geom_hbond_site_symmetry_A
    _geom_hbond_distance_DH
    _geom_hbond_distance_HA
    _geom_hbond_distance_DA
    _geom_hbond_angle_DHA
    N3 H3n O2 3_756 0.86 2.01 2.854(3) 165
    C14 H14 N2 4_666 0.93 2.58 3.480(4) 163
    C20 H20 Cg1 1_655 0.93 2.70 3.268(3) 121
