# Supplementary material for: 5′′-Benzyl­idene-5-chloro-1′,1′′-dimethyl-4′-phenyl­dispiro­[indoline-3,2′-pyrrolidine-3′,3′′-piperidine]-2,4′′-dione
Source: Acta Crystallogr Sect E Struct Rep Online. 2013 Dec 7;70(Pt 1):o22–3. doi: 10.1107/S1600536813032765 (PMC4029213; doi:10.1107/S1600536813032765)
Supplement: Supplementary file 2 [file e-70-00o22-Isup2.hkl]

#
# h,k,l, Fc-squared, Fo-squared, sigma(Fo-squared) and status flag
#
data_I
_shelx_title ' 16'
_shelx_refln_list_code          4
_shelx_F_calc_maximum      181.95
_exptl_crystal_F_000      1048.00
_reflns_d_resolution_high  0.7698
 
loop_
 _symmetry_equiv_pos_as_xyz
 'x, y, z'
 '-x+1/2, y+1/2, -z+1/2'
 '-x, -y, -z'
 'x-1/2, -y-1/2, z-1/2'
 
_cell_length_a    10.5028
_cell_length_b    20.4117
_cell_length_c    11.9951
_cell_angle_alpha  90.000
_cell_angle_beta   94.877
_cell_angle_gamma  90.000
 
_shelx_F_squared_multiplier     1.000
 
loop_
 _refln_index_h
 _refln_index_k
 _refln_index_l
 _refln_F_squared_calc
 _refln_F_squared_meas
 _refln_F_squared_sigma
 _refln_observed_status
   2   0   0      146.32      137.23      5.32 o
   4   0   0       80.78       72.34      6.38 o
   6   0   0      770.99      758.50     31.91 o
   8   0   0      217.01      195.74     13.83 o
  10   0   0        6.70       21.28     13.83 o
  12   0   0      181.23      288.30     70.21 o
   2   1   0     1968.71     1836.37     34.17 o
   3   1   0       14.12       14.97      3.01 o
   4   1   0        6.00        5.44      3.32 o
   5   1   0       85.70       73.62      6.65 o
   6   1   0     2849.74     2944.60     53.39 o
   7   1   0      216.46      259.78     11.21 o
   8   1   0       67.76       72.81      9.97 o
   9   1   0      731.13      664.60     30.32 o
  10   1   0        4.23        8.54     11.97 o
  11   1   0       15.12        4.14     14.23 o
  12   1   0       20.40       65.27     54.25 o
  13   1   0       11.22       -2.13     37.98 o
   2   2   0      371.30      390.97      7.39 o
   3   2   0      212.76      211.56      9.04 o
   4   2   0        4.24        4.92      3.72 o
   5   2   0      264.98      244.30      7.66 o
   6   2   0      841.41      784.53     27.13 o
   7   2   0     2933.71     3004.01     57.69 o
   8   2   0        2.30       -0.53      9.04 o
   9   2   0      234.68      211.59     14.36 o
  10   2   0        3.29        2.19     27.66 o
  11   2   0       10.35       35.62     32.98 o
  12   2   0        0.22       20.62     19.43 o
  13   2   0        1.88      -32.48     40.15 o
   1   3   0      546.04      544.68     10.64 o
   2   3   0    13404.12    12359.72    255.43 o
   3   3   0      312.00      334.26     42.02 o
   4   3   0       53.41       50.42      8.51 o
   5   3   0     4387.31     4464.88    105.02 o
   6   3   0       38.87       49.37      5.60 o
   7   3   0       63.66       56.15      7.51 o
   8   3   0        7.44       -1.06      8.51 o
   9   3   0      460.38      460.32     16.53 o
  10   3   0      176.73      179.52     16.06 o
  11   3   0      153.06      114.29     22.34 o
  12   3   0        0.43      -37.99     25.53 o
  13   3   0       49.38       70.21     59.57 o
   0   4   0    29243.67    26892.35   1763.82 o
   1   4   0     3341.30     3169.34     52.81 o
   2   4   0    14061.98    13568.59    272.65 o
   3   4   0     3349.66     3099.50     61.87 o
   4   4   0      498.70      503.89     12.39 o
   5   4   0        1.49        2.42      2.99 o
   6   4   0      343.78      329.34     11.70 o
   7   4   0        0.55        0.13      5.85 o
   8   4   0      482.43      473.08     16.32 o
   9   4   0      688.73      665.57     21.95 o
  10   4   0      184.05      180.51     16.11 o
  11   4   0        0.15        9.03     37.77 o
  12   4   0       46.31      131.86     52.13 o
  13   4   0        7.95       26.94     56.38 o
   1   5   0      727.77      596.34     20.21 o
   2   5   0        3.36        8.61      6.38 o
   3   5   0       90.29       90.59      6.91 o
   4   5   0     1182.78     1092.56     28.72 o
   5   5   0      129.33      116.64      9.04 o
   6   5   0        0.20       -1.49      6.38 o
   7   5   0      168.80      145.36     27.66 o
   8   5   0       25.44       31.70      5.87 o
   9   5   0       18.70        5.13      6.75 o
  10   5   0       71.10       74.89     19.29 o
  11   5   0       18.10        1.60     21.11 o
  12   5   0       37.23       40.43     35.11 o
  13   5   0        2.49      -28.46     35.27 o
   0   6   0      182.62      174.47      9.57 o
   1   6   0      494.11      437.23      9.57 o
   2   6   0     1428.44     1366.04     22.29 o
   3   6   0     2054.22     1968.74     35.81 o
   4   6   0     2012.05     2040.18     72.34 o
   5   6   0     1978.84     2126.80     57.45 o
   6   6   0     1016.41     1084.44     37.25 o
   7   6   0      108.05      104.17     10.64 o
   8   6   0      233.89      216.88     10.56 o
   9   6   0      328.53      276.18     23.20 o
  10   6   0        4.42       16.17     17.70 o
  11   6   0        9.52        6.77     24.47 o
  12   6   0        1.15       27.84     31.73 o
  13   6   0        6.64        5.29     28.47 o
   1   7   0      429.98      374.47      9.57 o
   2   7   0        0.63        6.22      3.89 o
   3   7   0     4136.88     4201.37     77.60 o
   4   7   0      863.81      942.38     30.32 o
   5   7   0      497.35      541.57     20.62 o
   6   7   0     1013.14     1042.86     36.48 o
   7   7   0      362.75      366.43     22.93 o
   8   7   0       15.90       38.59     15.54 o
   9   7   0      255.80      232.83     34.04 o
  10   7   0        5.81       10.07     19.44 o
  11   7   0       12.23       27.80     21.08 o
  12   7   0       20.85       17.47     28.90 o
  13   7   0       22.04       28.24     29.91 o
   0   8   0      124.72      139.36     11.70 o
   1   8   0      553.75      545.74     12.77 o
   2   8   0      444.09      482.60     20.74 o
   3   8   0       85.75      102.70     17.55 o
   4   8   0       30.94       28.44     14.36 o
   5   8   0      772.27      715.86     53.72 o
   6   8   0      123.13      116.14     16.91 o
   7   8   0      320.17      349.48     37.77 o
   8   8   0       10.64       14.64     15.58 o
   9   8   0       78.94       59.72     31.38 o
  10   8   0       65.12       50.16     18.87 o
  11   8   0       18.96       11.29     23.41 o
  12   8   0       16.22       14.80     43.08 o
   1   9   0     3223.34     3187.21     60.64 o
   2   9   0       70.20       46.82     10.11 o
   3   9   0      260.85      284.24      8.65 o
   4   9   0      205.25      187.67     10.64 o
   5   9   0      190.00      211.83     14.65 o
   6   9   0      942.63     1007.87     42.26 o
   7   9   0       42.54       48.82     24.47 o
   8   9   0      888.86     1002.69     45.28 o
   9   9   0        8.37      -21.91     16.32 o
  10   9   0       21.58       37.59     19.65 o
  11   9   0        4.96      -17.75     23.97 o
  12   9   0       11.40       -1.89     27.31 o
   0  10   0     1441.75     1544.67     50.00 o
   1  10   0      859.97      860.63     19.15 o
   2  10   0      839.32      751.06     18.08 o
   3  10   0      900.76      816.41     16.71 o
   4  10   0      996.07     1040.62     23.26 o
   5  10   0     2271.76     2429.63     70.63 o
   6  10   0        3.43       -5.43     14.31 o
   7  10   0      121.88       93.00     22.20 o
   8  10   0      732.31      720.89     37.41 o
   9  10   0       24.36        1.77     21.81 o
  10  10   0       17.90       60.41     22.87 o
  11  10   0       48.42       58.53     31.41 o
  12  10   0       85.87      141.44     44.72 o
   1  11   0      325.88      346.81     12.77 o
   2  11   0      119.41      127.66      8.51 o
   3  11   0      258.70      270.17      9.57 o
   4  11   0      309.06      332.85     10.71 o
   5  11   0     1030.34      973.45     33.45 o
   6  11   0      510.73      480.39     28.88 o
   7  11   0       36.83       35.72     33.51 o
   8  11   0       85.56       96.69     38.30 o
   9  11   0       23.90       40.98     19.65 o
  10  11   0       99.20       70.58     25.30 o
  11  11   0        2.56        7.78     24.76 o
  12  11   0        1.43       35.13     30.88 o
   0  12   0      260.99      288.30     15.96 o
   1  12   0     1595.58     1665.94     37.23 o
   2  12   0       55.95       38.30      7.45 o
   3  12   0       42.68       21.28     12.77 o
   4  12   0      556.40      634.02     25.00 o
   5  12   0       13.71        4.88     13.30 o
   6  12   0      416.31      341.48     26.20 o
   7  12   0      157.80       92.45     24.98 o
   8  12   0       71.02       92.55     25.75 o
   9  12   0       85.02       36.92     24.79 o
  10  12   0      155.18      167.36     40.43 o
  11  12   0        0.23       -3.32     27.29 o
  12  12   0       36.32       16.51     31.17 o
   1  13   0      534.73      578.72     19.15 o
   2  13   0       84.03       78.72     10.64 o
   3  13   0       45.86       48.94      7.45 o
   4  13   0      266.63      284.14     19.15 o
   5  13   0      728.86      772.33     21.35 o
   6  13   0       11.11       30.65     23.40 o
   7  13   0       57.53       63.28     32.45 o
   8  13   0        2.15        3.08     21.35 o
   9  13   0       15.60       -2.53     28.32 o
  10  13   0        8.94       13.15     24.47 o
  11  13   0        0.44       -4.23     31.05 o
   0  14   0        1.70       -1.06      8.51 o
   1  14   0      232.84      251.06     17.02 o
   2  14   0       64.27       51.06      8.51 o
   3  14   0       15.39       15.96      7.45 o
   4  14   0      465.44      447.87     22.34 o
   5  14   0      860.36      899.67     29.29 o
   6  14   0       95.82      104.38     24.60 o
   7  14   0        1.89        4.19     22.93 o
   8  14   0       28.06       50.15     22.04 o
   9  14   0        0.32      -32.09     27.08 o
  10  14   0        1.63       12.77     34.04 o
  11  14   0       38.94       40.85     58.51 o
   1  15   0     1082.06     1123.40     34.04 o
   2  15   0        0.10       -1.06      9.57 o
   3  15   0        2.23        8.51      9.57 o
   4  15   0       10.24       17.02     11.70 o
   5  15   0       56.99       65.24      6.89 o
   6  15   0        0.42        5.82     17.55 o
   7  15   0        0.02       -6.03     22.34 o
   8  15   0        0.28       -8.84     24.91 o
   9  15   0       14.62      -15.10     35.64 o
  10  15   0       76.97       82.88     27.71 o
  11  15   0       18.07      -18.45     33.51 o
   0  16   0      474.01      476.59     27.66 o
   1  16   0       32.88       53.19     11.70 o
   2  16   0      125.35      108.51     11.70 o
   3  16   0      510.97      475.53     20.21 o
   4  16   0       23.63       21.28      9.57 o
   5  16   0       30.13       32.98     13.83 o
   6  16   0       11.18       -4.63     18.30 o
   7  16   0      134.53      142.20     38.30 o
   8  16   0       10.95        5.65     29.08 o
   9  16   0       13.32      -27.13     42.02 o
  10  16   0       12.44       35.72     28.11 o
   1  17   0      161.59      131.91     14.89 o
   2  17   0        0.15       36.17     11.70 o
   3  17   0        4.76       -5.32     10.64 o
   4  17   0       97.34       91.49     19.15 o
   6  17   0       16.95       -5.26     23.40 o
   7  17   0        6.79       -3.64     22.34 o
   8  17   0       24.00       31.19     29.71 o
   9  17   0       49.48       79.05     29.14 o
  10  17   0        1.62      -26.17     33.45 o
   0  18   0      162.11      127.66     20.21 o
   1  18   0       47.72       18.08     12.77 o
   2  18   0       47.82       45.74     21.28 o
   3  18   0       80.00       89.36     23.40 o
   4  18   0       75.21       42.55     19.15 o
   5  18   0      115.36       58.51     38.30 o
   6  18   0        0.61        1.06     37.23 o
   7  18   0      147.48      124.06     59.04 o
   8  18   0        5.82       -2.35     29.31 o
   9  18   0       37.58       17.68     32.44 o
   1  19   0        0.23       10.64     21.28 o
   2  19   0       44.05       62.77     23.40 o
   3  19   0       46.13       19.15     22.34 o
   4  19   0      131.40      170.21     37.23 o
   5  19   0       13.99       48.94     63.83 o
   6  19   0       14.53      -45.74     56.38 o
   7  19   0        6.91      -97.34     64.89 o
   8  19   0        0.62       10.55     29.93 o
   9  19   0       22.92       12.67     36.96 o
   0  20   0        7.11        5.32     25.53 o
   1  20   0       67.31       86.17     29.79 o
   2  20   0        0.72       38.30     29.79 o
   3  20   0        4.21        7.45     36.17 o
   4  20   0        0.00      -24.47     52.13 o
   5  20   0        0.68        1.06     43.62 o
   6  20   0       42.47       70.21     51.06 o
   7  20   0       18.97       30.85     52.13 o
   8  20   0      100.24      135.11     56.38 o
   1  21   0        2.45       -2.13     20.21 o
   2  21   0      230.52      275.53     32.98 o
   3  21   0        0.04      -28.72     21.28 o
   4  21   0        9.83       47.87     42.55 o
   5  21   0        4.22      -65.43     43.62 o
   6  21   0        0.00        0.00     69.15 o
   7  21   0       11.57       54.25     58.51 o
   8  21   0        0.78       76.60     59.57 o
   0  22   0       28.13       42.55     50.00 o
   1  22   0       12.68       31.91     25.53 o
   2  22   0       29.15       43.62     24.47 o
   3  22   0        0.47      -29.79     37.23 o
   4  22   0       11.28      -15.96     39.36 o
   5  22   0        7.08       -1.06     46.81 o
   6  22   0        2.81        8.51     53.19 o
   7  22   0        7.24      -50.00     46.81 o
   1  23   0        7.03      -30.85     24.47 o
   2  23   0        6.94       17.02     26.60 o
   3  23   0       28.59       45.74     60.64 o
   4  23   0       97.51      105.32     55.32 o
   5  23   0        4.00      -44.68     53.19 o
   6  23   0        4.92     -119.68     79.79 o
   0  24   0      188.13      151.06     51.06 o
   1  24   0        1.34       38.30     34.04 o
   2  24   0       13.44       63.83     63.83 o
   3  24   0        0.61      -59.57     45.74 o
   4  24   0       10.88       43.62     57.45 o
   5  24   0        5.44     -119.68     79.79 o
   1  25   0        5.66      -69.15     61.70 o
   2  25   0       11.19       27.66     53.19 o
   3  25   0       10.31      102.13     71.28 o
   4  25   0       46.10      102.13     61.70 o
   0  26   0        0.01       37.23     54.25 o
   1  26   0        7.51       18.08     54.25 o
   2  26   0        0.71       17.02     50.00 o
 -13   0   1      160.69       69.15     68.08 o
 -11   0   1      131.80       85.11     27.66 o
  -9   0   1      355.61      339.36     22.34 o
  -7   0   1        0.14       -7.45      7.45 o
  -5   0   1       58.09       65.96      7.45 o
  -3   0   1     5494.08     5264.85    106.38 o
   3   0   1       34.96       43.62      6.38 o
   5   0   1     1183.18     1322.33     36.17 o
   7   0   1    10085.43    10513.75    235.10 o
   9   0   1     1342.91     1360.63     42.55 o
  11   0   1      130.05       97.87     23.40 o
  13   0   1       18.56       15.96     56.38 o
 -13   1   1       14.86      -12.55     62.77 o
 -12   1   1       29.37       50.90     29.65 o
 -11   1   1       32.06       49.65     16.32 o
 -10   1   1      104.81      157.14     59.04 o
  -9   1   1      303.93      273.76     12.52 o
  -8   1   1      305.63      325.48     26.06 o
  -7   1   1     2424.03     2596.39     55.46 o
  -6   1   1      522.76      527.55     13.02 o
  -5   1   1      415.61      417.66     10.13 o
  -4   1   1      477.65      490.91     10.13 o
  -3   1   1     3899.38     3628.77     59.55 o
  -2   1   1        7.09       10.49      2.66 o
   2   1   1     2682.84     2539.31     53.75 o
   3   1   1     2992.26     2903.14     62.22 o
   4   1   1       63.31       60.24      5.31 o
   5   1   1       57.15       72.56      7.25 o
   6   1   1        0.07       -7.51      5.88 o
   7   1   1      168.65      161.39     17.02 o
   8   1   1       62.46       76.56     10.64 o
   9   1   1        1.34       -2.41     10.99 o
  10   1   1      259.44      236.60     18.01 o
  11   1   1        6.45       -2.58     13.30 o
  12   1   1        1.12       79.66     54.25 o
  13   1   1        0.96       49.37     35.26 o
 -13   2   1        3.84      -38.08     32.66 o
 -12   2   1        3.02       44.98     26.75 o
 -11   2   1       23.33       20.65     15.97 o
 -10   2   1       44.86       37.18     14.54 o
  -9   2   1      332.09      343.41     30.32 o
  -8   2   1      287.82      303.06     12.26 o
  -7   2   1      547.02      616.56     15.43 o
  -6   2   1      662.74      688.14     20.74 o
  -5   2   1      508.73      541.79     13.30 o
  -4   2   1       90.33       81.82      5.32 o
  -3   2   1       51.06       48.94      3.01 o
  -2   2   1    33105.01    29590.20   1146.80 o
  -1   2   1      690.40      631.57     12.39 o
   1   2   1     1470.22     1359.61     30.85 o
   2   2   1    12419.94    11770.66    254.84 o
   3   2   1        4.34        7.45      3.54 o
   4   2   1      721.87      730.08     16.06 o
   5   2   1      247.32      263.95      8.93 o
   6   2   1       31.82       45.36      7.98 o
   7   2   1       69.46       72.56      9.69 o
   8   2   1       86.07       91.90      9.20 o
   9   2   1        3.19       -3.19     10.62 o
  10   2   1       61.48       55.13     14.29 o
  11   2   1        5.38       -1.65     13.48 o
  12   2   1       20.20       57.66     22.57 o
  13   2   1        0.69       31.84     43.62 o
 -13   3   1       15.20       46.36     38.96 o
 -12   3   1        0.28       23.61     23.99 o
 -11   3   1      105.33       91.91     28.88 o
 -10   3   1       90.22      105.08     13.02 o
  -9   3   1      490.57      530.57     43.08 o
  -8   3   1      918.67      940.01     22.93 o
  -7   3   1        3.85        4.76      5.60 o
  -6   3   1        5.92       -2.28      4.65 o
  -5   3   1     2472.22     2572.10     45.11 o
  -4   3   1     3353.99     3409.17     57.25 o
  -3   3   1      538.22      572.41     11.64 o
  -2   3   1     9874.58     9293.48    183.20 o
  -1   3   1     5776.86     5463.03    103.73 o
   0   3   1       30.44       51.87      3.72 o
   1   3   1     5160.15     4989.04     87.44 o
   2   3   1    14751.51    13707.51    309.62 o
   3   3   1     7060.38     6939.72    152.70 o
   4   3   1     3430.25     3471.73     66.63 o
   5   3   1     1342.91     1409.56     30.59 o
   6   3   1     1079.41     1141.73     25.28 o
   7   3   1        4.68       11.70      7.98 o
   8   3   1      136.81      153.25     10.73 o
   9   3   1      933.77      906.67     49.47 o
  10   3   1       26.65       32.45     12.04 o
  11   3   1       67.19       67.17     40.96 o
  12   3   1        0.64      -25.22     26.33 o
  13   3   1       20.67       63.77     38.34 o
 -13   4   1       81.13       59.94     39.03 o
 -12   4   1        3.22        0.86     21.68 o
 -11   4   1        3.35      -50.27     33.51 o
 -10   4   1       17.20       -0.95      9.82 o
  -9   4   1       11.24        8.88      6.82 o
  -8   4   1        3.97        3.90      5.71 o
  -7   4   1       62.74       53.86      5.71 o
  -6   4   1      265.71      284.39      8.66 o
  -5   4   1       60.62       63.98      7.45 o
  -4   4   1      766.85      794.78     25.00 o
  -3   4   1      336.90      335.24     11.17 o
  -2   4   1    17047.35    16022.77    336.97 o
  -1   4   1    30185.28    27208.14    855.69 o
   0   4   1     4234.51     4050.30     72.55 o
   1   4   1      159.45      152.12      8.51 o
   2   4   1     6981.92     6655.36    107.54 o
   3   4   1     1660.04     1667.07     33.00 o
   4   4   1     3626.54     3681.83     69.83 o
   5   4   1      803.09      884.92     26.60 o
   6   4   1      309.42      330.95     12.39 o
   7   4   1      308.87      293.25     11.97 o
   8   4   1       15.19       19.70      8.05 o
   9   4   1      819.54      777.46     26.58 o
  10   4   1        6.68       -3.82     37.77 o
  11   4   1       67.74       32.21     29.79 o
  12   4   1        2.65      -33.60     30.15 o
  13   4   1       10.56      -44.04     37.05 o
 -13   5   1       12.13       66.83     41.49 o
 -12   5   1       11.86       46.40     27.31 o
 -11   5   1       16.46       27.22     34.57 o
 -10   5   1       39.12       53.08     22.87 o
  -9   5   1       32.50       42.01      8.65 o
  -8   5   1      247.06      253.10      9.60 o
  -7   5   1      206.50      218.47     10.11 o
  -6   5   1       73.91       81.66     21.81 o
  -5   5   1     1290.31     1421.25     50.53 o
  -4   5   1     1081.95     1221.77     28.97 o
  -3   5   1        0.26       -8.41      5.60 o
  -2   5   1      670.56      653.25     12.39 o
  -1   5   1     5440.03     5090.41     87.23 o
   0   5   1     2555.22     2438.82     49.47 o
   1   5   1       22.53       20.35      3.72 o
   2   5   1      190.43      189.09     15.43 o
   3   5   1      505.58      480.17     19.68 o
   4   5   1      684.02      694.97     17.25 o
   5   5   1     1506.81     1498.89     35.75 o
   6   5   1      295.32      315.50     13.83 o
   7   5   1       30.96       24.11      5.31 o
   8   5   1       17.41       22.24     12.77 o
   9   5   1       53.75       55.93     11.60 o
  10   5   1        0.79       15.89     21.95 o
  11   5   1        3.12       -3.04     23.76 o
  12   5   1       50.10       25.59     24.47 o
  13   5   1        6.93      -59.77     39.85 o
 -13   6   1        0.17        3.64     35.11 o
 -12   6   1        4.27       11.83     30.50 o
 -11   6   1        1.15       10.35     32.98 o
 -10   6   1       65.19       81.84     18.34 o
  -9   6   1       55.51       47.97     36.17 o
  -8   6   1     1512.62     1621.58     84.04 o
  -7   6   1     1385.81     1537.82     44.45 o
  -6   6   1        3.35       19.25      8.17 o
  -5   6   1       44.59       43.71      9.99 o
  -4   6   1     1283.85     1345.31     52.66 o
  -3   6   1      553.79      556.02     12.23 o
  -2   6   1      644.83      662.55     17.02 o
  -1   6   1        0.65        2.28      4.65 o
   0   6   1     1444.30     1313.26     24.03 o
   1   6   1     3767.59     3448.88     56.04 o
   2   6   1      363.58      364.72      8.63 o
   3   6   1       11.28       23.84      3.76 o
   4   6   1       68.54       57.04      4.51 o
   5   6   1       77.11       89.55      7.98 o
   6   6   1        0.23       -0.53      5.27 o
   7   6   1      142.69      155.94     10.64 o
   8   6   1      107.91      100.93      8.11 o
   9   6   1      292.64      278.33     16.73 o
  10   6   1        9.76       23.91     21.35 o
  11   6   1       82.04      110.29     53.19 o
  12   6   1       12.12       10.57     63.83 o
  13   6   1       12.34      -18.23     32.19 o
 -13   7   1        0.07       15.67     30.25 o
 -12   7   1       16.63       46.81     25.13 o
 -11   7   1      157.72      141.17     30.29 o
 -10   7   1       59.55      105.22     23.99 o
  -9   7   1      145.65      166.73     18.56 o
  -8   7   1      471.91      479.75     26.55 o
  -7   7   1      118.81      113.07     14.76 o
  -6   7   1      140.25      146.07     25.53 o
  -5   7   1        2.25       -8.81      9.20 o
  -4   7   1      191.11      208.56     20.74 o
  -3   7   1      219.79      207.17      9.57 o
  -2   7   1     4440.60     4379.85     67.50 o
  -1   7   1     5122.22     5007.84     96.10 o
   0   7   1       10.03        7.35     10.11 o
   1   7   1      269.02      261.60     11.17 o
   2   7   1     4295.72     4147.42     69.95 o
   3   7   1     7104.48     7314.33    127.87 o
   4   7   1     2154.32     2097.11     37.09 o
   5   7   1      170.39      153.20      6.77 o
   6   7   1       26.18       29.64      4.09 o
   7   7   1      458.82      471.58     14.84 o
   8   7   1        5.49       16.37     22.34 o
   9   7   1       81.13       59.70     17.52 o
  10   7   1       16.61       -3.84     19.88 o
  11   7   1       19.34        8.91     22.39 o
  12   7   1        0.05       11.32     42.55 o
  13   7   1       58.92       62.90     35.03 o
 -13   8   1       12.70        0.00     40.43 o
 -12   8   1        6.94       38.20     33.25 o
 -11   8   1        5.71        4.96     40.43 o
 -10   8   1        0.45        0.85     17.70 o
  -9   8   1       20.90       14.41     19.67 o
  -8   8   1      340.52      385.75     22.03 o
  -7   8   1       20.00       40.62     12.77 o
  -6   8   1       83.91       83.98     17.55 o
  -5   8   1      165.93      173.34     26.06 o
  -4   8   1     1240.60     1139.84     44.68 o
  -3   8   1       80.99       98.71      5.85 o
  -2   8   1      362.29      359.02     20.74 o
  -1   8   1      118.85      117.80      6.82 o
   0   8   1     3412.75     3415.14     66.79 o
   1   8   1      930.42     1018.83     20.16 o
   2   8   1       42.35       29.61      4.85 o
   3   8   1       17.02        9.19      4.26 o
   4   8   1      177.23      215.37     12.77 o
   5   8   1       15.31       10.64      3.76 o
   6   8   1       27.34       35.94     14.36 o
   7   8   1       52.09       47.87     26.60 o
   8   8   1      815.17      832.55     37.85 o
   9   8   1       11.86       -2.59     23.76 o
  10   8   1       31.06        3.70     23.69 o
  11   8   1       12.82      -11.54     28.03 o
  12   8   1       46.54       89.48     29.12 o
 -12   9   1        0.02      -41.80     34.04 o
 -11   9   1       34.56       36.60     22.74 o
 -10   9   1        0.11      -30.64     21.24 o
  -9   9   1       27.28       23.06     22.87 o
  -8   9   1      296.92      340.70     23.81 o
  -7   9   1      510.69      551.80     27.06 o
  -6   9   1       13.14       31.56     17.55 o
  -5   9   1      344.18      328.13     22.34 o
  -4   9   1      115.59      116.33      4.15 o
  -3   9   1      653.61      687.67     29.26 o
  -2   9   1       12.46        8.84      4.84 o
  -1   9   1     3610.16     3844.00     72.67 o
   0   9   1       40.88       47.64     19.68 o
   1   9   1     1930.26     1940.56     38.26 o
   2   9   1      585.54      608.29     13.30 o
   3   9   1     1754.04     1848.42     34.76 o
   4   9   1      220.96      218.62      7.52 o
   5   9   1      520.89      544.82     15.74 o
   6   9   1        0.34        2.84     13.29 o
   7   9   1        2.10       11.38     20.21 o
   8   9   1      407.21      474.23     31.17 o
   9   9   1       38.48      -16.49     39.89 o
  10   9   1       62.76       61.70     20.31 o
  11   9   1        8.24       -2.03     23.94 o
  12   9   1       40.22       67.73     33.30 o
 -12  10   1       19.12       -9.57     28.88 o
 -11  10   1       27.25       33.47     25.96 o
 -10  10   1       16.77       31.15     22.87 o
  -9  10   1       93.50       74.01     18.01 o
  -8  10   1       90.63       99.43     19.09 o
  -7  10   1       22.12        0.16     14.76 o
  -6  10   1        2.39        5.02     13.48 o
  -5  10   1      490.75      519.20     23.98 o
  -4  10   1     1085.86     1070.28     23.81 o
  -3  10   1      225.93      239.90      8.73 o
  -2  10   1        2.46       -3.52      9.04 o
  -1  10   1     2314.19     2486.87     53.50 o
   0  10   1     3246.11     3477.50     74.02 o
   1  10   1       51.24       53.45     15.43 o
   2  10   1      195.01      215.32     15.43 o
   3  10   1       10.29       14.89      7.98 o
   4  10   1      756.37      768.41     19.08 o
   5  10   1       57.89       55.99      5.11 o
   6  10   1        1.81        1.06     12.39 o
   7  10   1      132.54      122.77     20.19 o
   8  10   1      194.72      113.75     22.22 o
   9  10   1        1.71       -4.77     30.32 o
  10  10   1       23.42        0.53     26.33 o
  11  10   1       50.24       80.20     28.88 o
  12  10   1       55.06       19.93     38.83 o
 -12  11   1       23.48       22.85     47.34 o
 -11  11   1        8.95        3.25     27.56 o
 -10  11   1       40.51       49.35     22.11 o
  -9  11   1       15.53       28.92     19.29 o
  -8  11   1      630.18      680.66     34.43 o
  -7  11   1      108.72      126.50     20.90 o
  -6  11   1      450.21      446.06     30.40 o
  -5  11   1       17.42       10.06     11.08 o
  -4  11   1       16.59        7.56      6.91 o
  -3  11   1     1977.08     2117.01     48.94 o
  -2  11   1        6.03       11.70      6.38 o
  -1  11   1        0.04        5.32     22.34 o
   0  11   1        9.82       24.59     20.74 o
   1  11   1      942.89     1051.76     25.31 o
   2  11   1      728.88      738.25     19.88 o
   3  11   1       60.35       53.16      8.43 o
   4  11   1      406.57      400.65     12.79 o
   5  11   1     1050.51     1041.90     28.97 o
   6  11   1       31.88        1.06     28.72 o
   7  11   1        5.48        0.98     27.66 o
   8  11   1       16.43       15.60     19.92 o
   9  11   1       60.22       21.46     28.56 o
  10  11   1       33.87       19.68     26.60 o
  11  11   1        0.31       57.88     29.30 o
  12  11   1        0.26      -33.91     29.71 o
 -12  12   1      301.28      374.35     41.32 o
 -11  12   1        2.98       -6.62     53.19 o
 -10  12   1        2.18      -14.36     23.51 o
  -9  12   1        1.31        0.11     23.94 o
  -8  12   1       48.48        7.45     29.26 o
  -7  12   1     1305.39     1410.36     61.78 o
  -6  12   1       45.07       47.18     20.68 o
  -5  12   1      293.68      257.98     21.66 o
  -4  12   1        0.28        2.30     14.89 o
  -3  12   1      345.55      292.55     11.70 o
  -2  12   1      212.23      195.74     10.64 o
  -1  12   1      533.00      554.25     15.96 o
   0  12   1       57.91       54.25      6.38 o
   1  12   1     1299.86     1436.84     33.90 o
   2  12   1      428.42      436.99     14.34 o
   3  12   1     1466.69     1510.51     46.81 o
   4  12   1      542.47      561.68     16.81 o
   5  12   1       11.67       11.98      5.01 o
   6  12   1        5.36       -6.53     17.55 o
   7  12   1      164.10      164.83     45.74 o
   8  12   1        2.31       27.13     28.19 o
   9  12   1       12.23      -17.78     25.76 o
  10  12   1        2.53       -4.00     23.47 o
  11  12   1        1.26      -16.22     29.84 o
  12  12   1        0.29       -8.76     30.50 o
 -11  13   1        2.80      -12.78     33.80 o
 -10  13   1        5.22        4.84     21.28 o
  -9  13   1       12.38      -28.62     19.08 o
  -8  13   1       31.31       17.69     16.53 o
  -7  13   1       43.96       37.27     28.73 o
  -6  13   1      221.54      241.50     47.87 o
  -5  13   1      667.68      673.72     17.88 o
  -4  13   1      178.04      171.28      9.57 o
  -3  13   1     1168.81     1223.39     31.91 o
  -2  13   1       14.74        5.32      7.45 o
  -1  13   1      770.46      823.40     21.28 o
   0  13   1        0.37        2.13      5.32 o
   1  13   1      132.82      144.96     12.23 o
   2  13   1      519.56      570.35     29.79 o
   3  13   1       38.94       23.40      9.57 o
   4  13   1       13.31       10.64      6.56 o
   5  13   1       33.11        9.54     21.28 o
   6  13   1        0.07       -2.13     16.61 o
   7  13   1      719.59      840.70     89.36 o
   8  13   1        6.16       17.89     28.20 o
   9  13   1        1.05      -14.92     37.23 o
  10  13   1       15.54       -6.84     31.57 o
  11  13   1        0.97      -11.06     36.01 o
 -11  14   1        5.03       13.51     28.37 o
 -10  14   1        5.70       33.49     25.19 o
  -9  14   1       50.42       47.86     26.60 o
  -8  14   1       77.92       65.20     21.02 o
  -7  14   1      126.99      135.79     24.79 o
  -6  14   1       93.33      115.07     29.26 o
  -5  14   1       23.27       25.42      5.08 o
  -4  14   1      566.88      545.74     29.79 o
  -3  14   1      649.35      686.16     22.34 o
  -2  14   1     1377.42     1445.73     39.36 o
  -1  14   1       12.75       -2.13      8.51 o
   0  14   1      171.21      151.06     10.64 o
   1  14   1      350.45      352.12     14.89 o
   2  14   1      282.53      297.87     12.77 o
   3  14   1      496.49      515.95     21.28 o
   4  14   1       25.71       -1.06     11.70 o
   5  14   1        3.18        3.19      6.66 o
   6  14   1       54.61       61.22     18.20 o
   7  14   1       70.58       79.96     24.99 o
   8  14   1      201.75      184.49     28.88 o
   9  14   1       12.02       84.41     50.53 o
  10  14   1       10.27        5.89     29.08 o
  11  14   1       22.97       24.94     52.66 o
 -11  15   1       65.20       61.17     34.60 o
 -10  15   1        9.97       27.74     24.23 o
  -9  15   1       16.90       15.57     23.95 o
  -8  15   1       10.88       11.83     29.26 o
  -7  15   1        0.75      -22.32     21.08 o
  -6  15   1        3.83       -2.69     17.88 o
  -5  15   1      133.68      120.21      9.57 o
  -4  15   1        7.09        2.13      9.57 o
  -3  15   1       88.99       81.91     10.64 o
  -2  15   1       25.18       29.79      9.57 o
  -1  15   1        1.71      -12.77      9.57 o
   0  15   1       56.51       77.66      9.57 o
   1  15   1      228.82      214.89     14.89 o
   2  15   1       59.76       47.87      9.57 o
   3  15   1       65.11       58.51      9.57 o
   4  15   1      405.04      382.98     17.02 o
   5  15   1        1.80        5.32      7.06 o
   6  15   1        0.43      -21.69     21.84 o
   7  15   1        0.20        2.05     25.00 o
   8  15   1       19.77       14.02     34.04 o
   9  15   1        0.10       24.20     48.94 o
  10  15   1        4.49       -5.99     27.53 o
  11  15   1        3.06       -2.54     43.62 o
 -10  16   1       61.75       46.09     32.24 o
  -9  16   1        0.25       31.97     27.53 o
  -8  16   1      141.48      161.75     30.09 o
  -7  16   1        1.61       -0.37     19.97 o
  -6  16   1        1.79       -9.25     16.86 o
  -5  16   1       30.65       27.66     11.70 o
  -4  16   1      494.36      518.08     23.40 o
  -3  16   1       55.27       46.81     10.64 o
  -2  16   1       22.20       21.28     10.64 o
  -1  16   1      538.57      517.02     24.47 o
   0  16   1       39.78       37.23      9.57 o
   1  16   1       47.95       55.32     10.64 o
   2  16   1      301.50      319.15     17.02 o
   3  16   1        0.03      -12.77      8.51 o
   4  16   1      150.25      115.96     12.77 o
   5  16   1      401.27      411.15     22.83 o
   6  16   1      119.41       61.59     34.57 o
   7  16   1        2.66        1.78     26.20 o
   8  16   1        4.38       21.45     29.91 o
   9  16   1       39.91        3.94     31.91 o
  10  16   1      147.61      259.04     49.27 o
 -10  17   1       38.51        9.46     27.56 o
  -9  17   1       62.92       74.78     31.68 o
  -8  17   1       23.29       21.44     27.29 o
  -7  17   1      158.20      245.90     35.68 o
  -6  17   1        0.02       -4.26     40.43 o
  -5  17   1       24.27       -4.26     32.98 o
  -4  17   1        2.91      -12.77     17.02 o
  -3  17   1        0.56       -3.19     13.83 o
  -2  17   1       41.53       39.36     11.70 o
  -1  17   1       65.78       63.83     12.77 o
   0  17   1       10.18       23.40     10.64 o
   1  17   1      100.76       86.17     11.70 o
   2  17   1        3.38       -8.51     10.64 o
   3  17   1      854.14      880.84     35.11 o
   4  17   1      203.90      205.32     22.34 o
   5  17   1       27.77       52.13     39.36 o
   6  17   1       22.88       50.68     22.30 o
   7  17   1        0.12       -0.50     30.44 o
   8  17   1       91.32       85.40     89.89 o
   9  17   1       57.32       20.13     30.32 o
  10  17   1        0.00      -16.30     34.04 o
 -10  18   1        0.01       20.46     31.80 o
  -9  18   1        8.19       17.73     48.94 o
  -8  18   1       19.45       42.52     43.08 o
  -7  18   1        6.35      -26.60     62.77 o
  -6  18   1       27.97       14.89     36.17 o
  -5  18   1       39.55       42.55     38.30 o
  -4  18   1        0.25       19.15     17.02 o
  -3  18   1      422.82      424.46     32.98 o
  -2  18   1       61.89       80.85     21.28 o
  -1  18   1       18.66       29.79     15.96 o
   0  18   1       49.79       53.19     14.89 o
   1  18   1        8.80        9.57     23.40 o
   2  18   1      205.84      175.53     21.28 o
   3  18   1      495.93      453.19     30.85 o
   4  18   1      100.85      115.96     22.34 o
   5  18   1       36.86       29.79     43.62 o
   6  18   1       98.28      144.68     46.81 o
   7  18   1       14.33       13.78     21.74 o
   8  18   1        1.96        3.29     25.53 o
   9  18   1       81.26       98.31     36.60 o
  -9  19   1        4.51      -18.08     26.33 o
  -8  19   1       16.86      -36.17     50.00 o
  -7  19   1       40.34       40.43     41.49 o
  -6  19   1        6.25      -30.85     45.74 o
  -5  19   1        0.29       -8.51     43.62 o
  -4  19   1        2.09      -13.83     32.98 o
  -3  19   1      149.57      128.72     25.53 o
  -2  19   1       16.16       34.04     18.08 o
  -1  19   1       60.06       59.57     20.21 o
   0  19   1       49.19       19.15     19.15 o
   1  19   1       49.96       52.13     28.72 o
   2  19   1      110.91       93.62     21.28 o
   3  19   1      196.89      208.51     30.85 o
   4  19   1        0.94       25.53     21.28 o
   5  19   1        0.40       38.30     62.77 o
   6  19   1       43.16       12.77     41.49 o
   7  19   1        1.57      -39.36     47.87 o
   8  19   1        7.33       32.90     29.52 o
   9  19   1       17.80       25.90     78.19 o
  -8  20   1       24.62       54.25     51.06 o
  -7  20   1       12.46       59.57     78.72 o
  -6  20   1        0.88       29.79     64.89 o
  -5  20   1        1.47       12.77     55.32 o
  -4  20   1       12.95       39.36     38.30 o
  -3  20   1       60.12       55.32     21.28 o
  -2  20   1       69.65      121.28     25.53 o
  -1  20   1      119.13      137.23     27.66 o
   0  20   1      329.43      355.32     35.11 o
   1  20   1        1.07       47.87     22.34 o
   2  20   1        0.22        5.32     20.21 o
   3  20   1        8.69       51.06     25.53 o
   4  20   1      146.23       42.55     38.30 o
   5  20   1       17.20        8.51     46.81 o
   6  20   1        3.98       25.53     68.08 o
   7  20   1       31.76       67.02     58.51 o
   8  20   1        0.02        1.06     52.13 o
  -8  21   1        1.13      -10.64     54.25 o
  -7  21   1        1.51       15.96     52.13 o
  -6  21   1      117.77      109.57     52.13 o
  -5  21   1       22.82       -6.38     48.94 o
  -4  21   1      147.67       90.42     64.89 o
  -3  21   1        0.93       15.96     24.47 o
  -2  21   1       59.64       73.40     27.66 o
  -1  21   1       45.01       29.79     22.34 o
   0  21   1       90.34      100.00     26.60 o
   1  21   1       28.46       76.60     35.11 o
   2  21   1        1.70       13.83     28.72 o
   3  21   1        8.20      -25.53     32.98 o
   4  21   1        9.25        7.45     41.49 o
   5  21   1       28.28       10.64     51.06 o
   6  21   1        0.08      -67.02     48.94 o
   7  21   1        0.73      -22.34     48.94 o
   8  21   1        0.17     -103.19     88.30 o
  -7  22   1        0.44      -63.83     74.47 o
  -6  22   1        8.91       13.83     70.21 o
  -5  22   1        8.21      -78.19     52.13 o
  -4  22   1       30.31      -50.00     42.55 o
  -3  22   1       45.60      -31.91     62.77 o
  -2  22   1       19.06       38.30     24.47 o
  -1  22   1        0.84       -7.45     25.53 o
   0  22   1        4.30       19.15     24.47 o
   1  22   1        0.07      -36.17     28.72 o
   2  22   1        8.05        2.13     28.72 o
   3  22   1       20.71        9.57     50.00 o
   4  22   1        2.31      -31.91     45.74 o
   5  22   1        9.88       13.83     41.49 o
   6  22   1       92.54      120.21     79.79 o
   7  22   1        5.75      -39.36     56.38 o
  -6  23   1       18.19      -72.34     60.64 o
  -5  23   1       15.85       46.81     69.15 o
  -4  23   1       24.53       67.02     48.94 o
  -3  23   1       36.67       95.74     54.25 o
  -2  23   1        0.23       34.04     43.62 o
  -1  23   1        8.97      -22.34     28.72 o
   0  23   1       38.14       46.81     31.91 o
   1  23   1       10.70       12.77     31.91 o
   2  23   1        7.96      -10.64     32.98 o
   3  23   1        5.47      -11.70     55.32 o
   4  23   1        2.79       71.28     53.19 o
   5  23   1       11.96      130.85     52.13 o
   6  23   1       48.07      -11.70     57.45 o
  -5  24   1        3.52        0.00     59.57 o
  -4  24   1       13.24       26.60     79.79 o
  -3  24   1        0.22       12.77     50.00 o
  -2  24   1        0.37      -25.53     46.81 o
  -1  24   1       11.90       23.40     30.85 o
   0  24   1       16.58       -7.45     27.66 o
   1  24   1        6.67       28.72     38.30 o
   2  24   1        9.67      105.32     53.19 o
   3  24   1        0.62       -9.57     51.06 o
   4  24   1       29.55       77.66     80.85 o
   5  24   1        0.21      -42.55     57.45 o
  -4  25   1       78.42       95.74     59.57 o
  -3  25   1       44.06       58.51     54.25 o
  -2  25   1        1.49       -4.26     45.74 o
  -1  25   1       41.45        7.45     48.94 o
   0  25   1        3.72       54.25     36.17 o
   1  25   1       22.47      -35.11     45.74 o
   2  25   1       17.79       24.47     53.19 o
   3  25   1       11.81       88.30     60.64 o
   4  25   1        6.41       -9.57     57.45 o
  -2  26   1       44.39       86.17    108.51 o
  -1  26   1       19.01       29.79     46.81 o
   0  26   1        1.36       18.08     37.23 o
   1  26   1       16.92       36.17     61.70 o
   2  26   1        1.88       27.66     57.45 o
 -12   0   2       51.06      108.51     60.64 o
 -10   0   2      260.81      275.53     23.40 o
  -8   0   2       84.33       95.74     12.77 o
  -6   0   2       66.80       47.87     13.83 o
  -4   0   2     8606.19     8390.36    170.21 o
  -2   0   2     5811.20     5620.17    119.15 o
   0   0   2     8983.37     7907.39    281.91 o
   2   0   2        5.82        9.57      5.32 o
   4   0   2     1372.06     1323.39     44.68 o
   6   0   2     1158.45     1264.88     44.68 o
   8   0   2       29.00       39.36     17.02 o
  10   0   2      115.83      107.45     25.53 o
  12   0   2      166.77      253.19     62.77 o
 -13   1   2       21.15       68.57     34.21 o
 -12   1   2        0.42       -5.32     38.30 o
 -11   1   2       26.57       25.48     14.23 o
 -10   1   2       11.84       26.18     13.48 o
  -9   1   2      142.35      118.25     10.53 o
  -8   1   2      292.76      299.56     19.15 o
  -7   1   2      137.93      156.55      9.69 o
  -6   1   2       80.94      114.46     13.83 o
  -5   1   2     8096.08     8461.25    124.54 o
  -4   1   2     4732.58     4754.32     69.51 o
  -3   1   2     1384.36     1371.61     20.68 o
  -2   1   2       36.90       30.89      2.26 o
  -1   1   2     5010.02     4651.57     71.46 o
   0   1   2    19532.18    17629.39    574.23 o
   1   1   2      532.48      469.78     12.79 o
   2   1   2     2667.93     2612.58     61.63 o
   3   1   2      750.38      689.17     17.30 o
   4   1   2      369.00      348.61     22.34 o
   5   1   2     1104.63     1121.32     30.29 o
   6   1   2       44.22       45.19     14.89 o
   7   1   2       14.34       14.54     10.64 o
   8   1   2       50.40       50.91      8.93 o
   9   1   2       83.69       51.28     17.02 o
  10   1   2       42.15       27.90     14.36 o
  11   1   2        8.95       21.59     21.81 o
  12   1   2        0.85       -0.79     20.62 o
  13   1   2        0.52        9.54     41.72 o
 -13   2   2       98.95      121.44     52.13 o
 -12   2   2        0.44       11.90     19.37 o
 -11   2   2      221.28      241.72     23.88 o
 -10   2   2        9.67        7.87     13.83 o
  -9   2   2      314.17      338.11     14.65 o
  -8   2   2       40.42       44.07      8.17 o
  -7   2   2      326.82      358.66     11.76 o
  -6   2   2       29.08       20.64      5.31 o
  -5   2   2      703.13      748.46     42.02 o
  -4   2   2      268.73      250.73     11.17 o
  -3   2   2      177.77      147.73      5.85 o
  -2   2   2      966.27      956.73     16.06 o
  -1   2   2      614.14      569.90     10.64 o
   0   2   2     3393.88     2955.96     64.15 o
   1   2   2    20652.17    19187.13    565.26 o
   2   2   2     1022.31      957.70     21.73 o
   3   2   2       40.04       36.71      5.27 o
   4   2   2     1117.43     1079.25     28.90 o
   5   2   2     2175.42     2171.02     47.61 o
   6   2   2      487.91      474.12     14.31 o
   7   2   2       32.15       33.67     10.64 o
   8   2   2       31.32       30.30      9.38 o
   9   2   2      322.45      321.42     24.47 o
  10   2   2       12.16       32.16     27.13 o
  11   2   2       34.38       31.15     16.53 o
  12   2   2      132.46      131.09     42.55 o
  13   2   2       43.59       43.20     45.74 o
 -13   3   2        2.21       51.14     42.38 o
 -12   3   2        6.08       -3.79     19.88 o
 -11   3   2       64.05       60.72     18.89 o
 -10   3   2      224.44      246.19     16.61 o
  -9   3   2      409.96      388.02     27.66 o
  -8   3   2       11.34        6.13      7.70 o
  -7   3   2      817.70      865.13     20.19 o
  -6   3   2      201.31      208.32     20.21 o
  -5   3   2     1490.11     1345.45     27.85 o
  -4   3   2     1369.74     1343.43     26.30 o
  -3   3   2     1372.95     1239.40     19.67 o
  -2   3   2     3987.22     3823.93     54.91 o
  -1   3   2     3734.90     3504.12     65.96 o
   0   3   2     1352.69     1324.82     24.44 o
   1   3   2    14727.00    13857.43    357.26 o
   2   3   2     6708.24     6406.35    130.99 o
   3   3   2    12801.84    12477.98    266.13 o
   4   3   2     1516.28     1637.09     36.77 o
   5   3   2      543.25      604.42     16.81 o
   6   3   2      241.94      236.40     10.43 o
   7   3   2        3.25       12.54      8.93 o
   8   3   2       54.13       80.58     21.28 o
   9   3   2      238.50      228.08     14.89 o
  10   3   2      100.53       59.67     18.08 o
  11   3   2        5.55      -10.50     20.60 o
  12   3   2      163.59      245.94     34.31 o
  13   3   2        1.90      -34.23     42.93 o
 -13   4   2       61.77       79.52     42.26 o
 -12   4   2       17.62       -2.14     39.36 o
 -11   4   2       62.41       45.65     25.86 o
 -10   4   2       68.02       67.75     20.65 o
  -9   4   2       40.10       38.55     22.87 o
  -8   4   2      690.09      711.23     22.87 o
  -7   4   2      102.96      103.53      6.56 o
  -6   4   2      382.69      415.44     13.54 o
  -5   4   2       63.92       59.96     14.89 o
  -4   4   2      199.56      227.14      6.77 o
  -3   4   2     2245.35     2324.25     37.05 o
  -2   4   2     8828.41     8401.21    135.00 o
  -1   4   2      678.49      590.22     10.64 o
   0   4   2     1699.44     1613.07     32.66 o
   1   4   2       76.69       73.04      7.98 o
   2   4   2      622.00      630.32     15.43 o
   3   4   2      553.95      572.98     22.87 o
   4   4   2      207.17      180.67      7.87 o
   5   4   2     1531.47     1708.45     43.62 o
   6   4   2      102.46      122.92     19.68 o
   7   4   2      673.53      681.33     25.19 o
   8   4   2       39.30       20.34      9.38 o
   9   4   2      835.07      859.40     57.98 o
  10   4   2       80.63       77.81     13.78 o
  11   4   2        0.27       -2.31     23.20 o
  12   4   2      123.06      110.28     39.36 o
  13   4   2        1.93       -0.32     38.85 o
 -13   5   2       10.72       26.75     34.57 o
 -12   5   2        0.02       30.36     22.55 o
 -11   5   2        0.55       -6.05     24.54 o
 -10   5   2        0.30        6.49     17.23 o
  -9   5   2       20.78       30.89     10.64 o
  -8   5   2       82.31       80.96     11.70 o
  -7   5   2       46.18       63.56      4.96 o
  -6   5   2      517.90      511.81     14.29 o
  -5   5   2      154.28      125.53     10.43 o
  -4   5   2     4504.68     4487.36     74.97 o
  -3   5   2       54.85       54.34      3.76 o
  -2   5   2      276.80      244.36      6.65 o
  -1   5   2     1322.18     1328.23     24.16 o
   0   5   2     2282.25     2055.17     38.28 o
   1   5   2    24278.62    23477.78    644.86 o
   2   5   2      693.16      671.76     14.99 o
   3   5   2     2951.97     3143.90     65.06 o
   4   5   2     2062.81     2242.69     66.49 o
   5   5   2      147.07      164.46      8.17 o
   6   5   2     1033.83     1085.81     30.25 o
   7   5   2       48.36       55.05     14.89 o
   8   5   2        0.84       -0.09     10.11 o
   9   5   2      394.06      354.41     22.87 o
  10   5   2       74.36       71.02     20.86 o
  11   5   2       52.85       27.92     25.75 o
  12   5   2       13.77      -43.88     29.26 o
  13   5   2        0.41       23.54     27.13 o
 -13   6   2       40.10       71.57     29.56 o
 -12   6   2       21.61      -22.72     31.17 o
 -11   6   2        0.14      -10.71     19.97 o
 -10   6   2      193.09      198.75     34.57 o
  -9   6   2      690.79      636.21     29.96 o
  -8   6   2      431.62      436.01     24.52 o
  -7   6   2       85.56       76.37     12.86 o
  -6   6   2        0.61       -0.66      9.68 o
  -5   6   2      532.69      523.42     16.06 o
  -4   6   2      628.95      551.42     22.87 o
  -3   6   2     2688.87     2819.55     43.77 o
  -2   6   2     3632.12     3633.56     64.13 o
  -1   6   2     8395.68     8199.56    145.15 o
   0   6   2    11759.14    11552.61    212.51 o
   1   6   2    10717.88    10675.12    192.51 o
   2   6   2      223.06      197.05      7.12 o
   3   6   2     5622.29     5745.74    110.91 o
   4   6   2       19.15       35.65      5.27 o
   5   6   2      152.75      150.19      7.98 o
   6   6   2      484.66      510.48     18.42 o
   7   6   2       44.76       26.75      7.87 o
   8   6   2      393.54      450.59     18.42 o
   9   6   2       53.39       43.95     12.04 o
  10   6   2      263.97      282.74     24.52 o
  11   6   2       85.12       61.58     26.63 o
  12   6   2       22.31       51.99     24.16 o
 -13   7   2        0.39      -36.17     41.49 o
 -12   7   2       17.75       34.62     27.13 o
 -11   7   2       50.39       94.09     34.43 o
 -10   7   2      313.25      341.49     25.86 o
  -9   7   2       58.25       74.82     17.31 o
  -8   7   2       75.71       62.06     16.27 o
  -7   7   2       84.56       89.30     14.65 o
  -6   7   2       37.76       42.16     13.83 o
  -5   7   2       15.37       30.11      7.41 o
  -4   7   2     1629.44     1718.12     30.61 o
  -3   7   2      676.77      705.24     16.49 o
  -2   7   2      439.93      394.68     16.49 o
  -1   7   2     5130.84     5372.04    113.45 o
   0   7   2     6094.97     5799.66    101.88 o
   1   7   2     1604.40     1536.80     26.70 o
   2   7   2       22.98       26.32      5.31 o
   3   7   2     2462.61     2388.09     50.27 o
   4   7   2      822.37      906.51     23.94 o
   5   7   2        0.72        3.83      5.60 o
   6   7   2       97.77      102.90     15.43 o
   7   7   2        2.54       16.63      7.45 o
   8   7   2      102.46      118.98     10.13 o
   9   7   2      198.50      199.63     16.96 o
  10   7   2      282.13      322.26     28.73 o
  11   7   2       27.86      -27.19     35.11 o
  12   7   2        1.18       -5.00     83.51 o
 -12   8   2       62.25       53.14     28.73 o
 -11   8   2       25.01       -2.51     44.68 o
 -10   8   2       30.76       27.94     25.00 o
  -9   8   2       66.31       76.22     28.19 o
  -8   8   2      656.93      734.24    112.77 o
  -7   8   2      107.78      122.86     25.53 o
  -6   8   2      290.83      306.40     20.68 o
  -5   8   2       53.93       51.35      8.17 o
  -4   8   2       27.88       18.97      8.66 o
  -3   8   2      577.69      511.07     11.64 o
  -2   8   2        7.03        4.91      4.85 o
  -1   8   2       65.95       45.74      6.02 o
   0   8   2      828.30      854.02     17.63 o
   1   8   2     2718.08     2745.58     48.02 o
   2   8   2     1347.63     1360.59     25.54 o
   3   8   2     1389.17     1384.91     32.45 o
   4   8   2       26.59        8.59      7.98 o
   5   8   2      798.27      834.11     24.79 o
   6   8   2       69.39       85.35     14.36 o
   7   8   2       83.19       76.17      7.41 o
   8   8   2      495.07      496.80     22.34 o
   9   8   2      119.59      144.84     29.26 o
  10   8   2       10.10        1.15     26.17 o
  11   8   2       43.79       20.32     24.48 o
  12   8   2        0.21      -30.28     29.86 o
 -12   9   2       15.46        8.13     34.57 o
 -11   9   2        3.78       -5.88     31.91 o
 -10   9   2       31.36       42.10     20.14 o
  -9   9   2      220.16      175.18     38.83 o
  -8   9   2     2784.73     3032.19     92.09 o
  -7   9   2       21.17        8.19     15.43 o
  -6   9   2      904.68      907.74     33.35 o
  -5   9   2      287.22      354.19     21.35 o
  -4   9   2      231.40      268.89      7.70 o
  -3   9   2      115.74      138.74     27.66 o
  -2   9   2     2469.82     2725.30     58.76 o
  -1   9   2      461.75      420.54     11.50 o
   0   9   2      207.01      244.20     14.36 o
   1   9   2      281.72      283.25      9.82 o
   2   9   2     1494.22     1586.64     30.40 o
   3   9   2      638.66      566.08     24.47 o
   4   9   2      310.68      289.59     11.50 o
   5   9   2       21.44        9.04      6.02 o
   6   9   2      251.43      262.35     10.89 o
   7   9   2       89.13       66.12      7.45 o
   8   9   2       26.07       14.30     21.81 o
   9   9   2       42.99       50.21     26.31 o
  10   9   2        7.46       17.33     30.67 o
  11   9   2       88.94       78.83     65.43 o
  12   9   2        8.02       12.27     28.18 o
 -12  10   2       15.39       17.48     61.17 o
 -11  10   2        3.50       -3.06     23.20 o
 -10  10   2       17.20       42.31     21.35 o
  -9  10   2      302.64      296.74     48.40 o
  -8  10   2       85.86       62.57     19.78 o
  -7  10   2      135.87      106.62     16.32 o
  -6  10   2     1912.10     2089.40     88.30 o
  -5  10   2       11.20       15.46     12.52 o
  -4  10   2       15.59       20.64      9.04 o
  -3  10   2      300.92      284.35     10.78 o
  -2  10   2        5.26        5.48      4.85 o
  -1  10   2       81.95       56.66     14.89 o
   0  10   2      854.73      861.06     18.87 o
   1  10   2      991.88     1019.70     34.04 o
   2  10   2      589.44      603.00     14.65 o
   3  10   2     1592.27     1647.82     35.73 o
   4  10   2      117.27      149.42      9.03 o
   5  10   2        6.35        9.51     10.11 o
   6  10   2       13.68        3.19      5.27 o
   7  10   2      134.38      122.65     10.11 o
   8  10   2       27.50       57.06     20.43 o
   9  10   2       83.74      133.29     26.51 o
  10  10   2       75.33      105.97     31.86 o
  11  10   2       13.05        3.21     24.64 o
  12  10   2       19.60       31.38     30.84 o
 -12  11   2       25.60        7.45     32.98 o
 -11  11   2       20.16      -10.29     25.31 o
 -10  11   2      152.91      193.82     34.50 o
  -9  11   2       38.11       51.33     21.28 o
  -8  11   2        0.01        9.60     16.49 o
  -7  11   2      756.62      809.31     32.85 o
  -6  11   2      150.98      113.90     16.09 o
  -5  11   2      211.17      250.07     24.47 o
  -4  11   2       12.43       13.20      4.91 o
  -3  11   2       43.43       58.24     13.30 o
  -2  11   2      171.43      169.26     11.17 o
  -1  11   2      926.49     1035.50     21.84 o
   0  11   2      884.47      838.27     20.70 o
   1  11   2      960.69      983.38     24.28 o
   2  11   2        0.26        3.99     13.30 o
   3  11   2      615.46      639.93     17.25 o
   4  11   2      269.40      246.37     26.06 o
   5  11   2      114.83      115.27     10.27 o
   6  11   2       23.56       19.65      6.36 o
   7  11   2        0.68       24.17     18.40 o
   8  11   2        9.13        4.17     27.08 o
   9  11   2       35.95       39.47     29.64 o
  10  11   2        1.81      -32.60     22.99 o
  11  11   2        4.36       21.13     30.13 o
  12  11   2        1.12       21.40     38.82 o
 -12  12   2       17.31       -3.15     28.53 o
 -11  12   2       17.64       10.50     25.88 o
 -10  12   2       43.12       46.13     21.97 o
  -9  12   2       10.98      -23.70     21.78 o
  -8  12   2      270.22      261.37     24.33 o
  -7  12   2      118.66      117.89     20.21 o
  -6  12   2     2399.93     2654.45     77.59 o
  -5  12   2     1198.88     1184.67     49.99 o
  -4  12   2      147.90      169.15      9.57 o
  -3  12   2      402.94      406.49     15.40 o
  -2  12   2      381.12      409.32     28.19 o
  -1  12   2        0.00       -3.55      8.51 o
   0  12   2     1942.60     2064.14     47.87 o
   1  12   2        0.33        3.19      6.28 o
   2  12   2      148.22      139.88      8.66 o
   3  12   2      101.41      105.66      7.87 o
   4  12   2       34.66       29.33      6.36 o
   5  12   2        2.02        4.79      7.52 o
   6  12   2     1022.21     1069.62     30.73 o
   7  12   2       84.48       79.02     20.93 o
   8  12   2       41.33       46.64     26.60 o
   9  12   2        0.10        8.99     25.59 o
  10  12   2       40.66       37.10     34.57 o
  11  12   2        0.03      -15.22     27.69 o
 -11  13   2        0.16      -23.05     26.96 o
 -10  13   2      237.53      226.68     29.81 o
  -9  13   2        0.03       11.20     17.88 o
  -8  13   2      271.83      346.92     28.60 o
  -7  13   2       19.89       39.10     20.90 o
  -6  13   2       53.21       43.07     21.47 o
  -5  13   2      331.33      362.10     11.13 o
  -4  13   2       14.54        8.51      6.38 o
  -3  13   2       33.44       27.17      7.95 o
  -2  13   2        0.08        7.45      9.08 o
  -1  13   2       10.16        8.65      7.51 o
   0  13   2      233.73      207.82     12.23 o
   1  13   2      193.37      209.19     22.34 o
   2  13   2       44.49       40.66      7.39 o
   3  13   2       58.77       46.24      8.63 o
   4  13   2      571.20      563.65     23.94 o
   5  13   2       46.60       31.68     10.11 o
   6  13   2      235.84      233.55     24.47 o
   7  13   2      210.17      236.50     28.78 o
   8  13   2       16.23       35.29     26.70 o
   9  13   2        0.55       -9.43     24.20 o
  10  13   2        6.71      -31.78     32.45 o
  11  13   2        0.31       19.63     29.65 o
 -11  14   2        3.21       -6.25     39.36 o
 -10  14   2        7.30       25.55     34.04 o
  -9  14   2      260.39      289.52     30.92 o
  -8  14   2       51.07       35.11     23.40 o
  -7  14   2       28.84       -9.15     17.02 o
  -6  14   2        5.79       14.93     19.21 o
  -5  14   2      180.04      179.79     12.77 o
  -4  14   2        2.73        5.32     10.64 o
  -3  14   2       68.27       86.17     11.70 o
  -2  14   2        1.14       11.06     14.36 o
  -1  14   2        0.10       13.03      9.04 o
   0  14   2      134.96      136.12     19.15 o
   1  14   2     1353.38     1367.53     39.68 o
   2  14   2       23.59       25.48     13.83 o
   3  14   2       96.86      101.98     10.21 o
   4  14   2       89.40       88.21     11.17 o
   5  14   2        3.84        7.45      9.20 o
   6  14   2      283.36      271.07     18.08 o
   7  14   2      350.29      340.65     33.73 o
   8  14   2        0.61       12.92     27.71 o
   9  14   2        0.02      -15.48     25.76 o
  10  14   2       23.28      -23.40     67.02 o
  11  14   2        3.77       -1.06     61.70 o
 -11  15   2        2.85      -24.70     30.73 o
 -10  15   2        9.07       -0.39     34.05 o
  -9  15   2       29.59       30.30     20.86 o
  -8  15   2      178.59      175.61     34.04 o
  -7  15   2        0.41       -6.99     16.50 o
  -6  15   2        0.19       25.31     17.52 o
  -5  15   2      208.60      228.72     15.96 o
  -4  15   2      157.17      163.83     13.83 o
  -3  15   2       65.11       40.43     11.70 o
  -2  15   2      258.64      230.85     13.83 o
  -1  15   2       67.93       70.70     10.09 o
   0  15   2        4.98      -10.87      9.12 o
   1  15   2      148.08      140.15     12.04 o
   2  15   2       26.92       13.83      9.57 o
   3  15   2      101.74       88.87     10.89 o
   4  15   2        6.00        4.10      7.41 o
   5  15   2      263.20      233.93     18.30 o
   6  15   2       15.50       -1.54     17.02 o
   7  15   2      187.23      157.30     25.94 o
   8  15   2       63.67       53.00     30.73 o
   9  15   2       21.67       12.45     26.23 o
  10  15   2       38.91       -3.41     36.01 o
 -10  16   2       29.64      -17.55     31.91 o
  -9  16   2       31.28       -3.50     30.64 o
  -8  16   2        0.37      -21.28     25.87 o
  -7  16   2        1.86       14.37     32.45 o
  -6  16   2       13.82       65.96     45.74 o
  -5  16   2       77.20       52.13     11.70 o
  -4  16   2      380.65      421.27     27.66 o
  -3  16   2      828.50      855.31     34.04 o
  -2  16   2       19.87       21.28     13.83 o
  -1  16   2     1354.07     1477.65     44.68 o
   0  16   2       63.40       48.62     27.13 o
   1  16   2      133.84      144.15     14.27 o
   2  16   2      118.38      131.40     13.22 o
   3  16   2       74.98       76.38     11.32 o
   4  16   2        0.99       -6.38     10.64 o
   5  16   2      114.98      107.38     15.41 o
   6  16   2      206.17      184.03     25.19 o
   7  16   2       21.92       67.78     20.51 o
   8  16   2       27.85       -4.81     50.00 o
   9  16   2      105.78      171.28     58.51 o
  10  16   2        0.43       33.85     76.06 o
 -10  17   2       26.34       -9.32     27.60 o
  -9  17   2       43.01       63.20     41.49 o
  -8  17   2       16.83        2.75     19.92 o
  -7  17   2       16.39       20.21     25.53 o
  -6  17   2        3.67      -24.47     39.36 o
  -5  17   2      135.29      102.13     35.11 o
  -4  17   2        1.76       12.77     10.64 o
  -3  17   2        4.02      -15.96     17.02 o
  -2  17   2      177.27      165.96     17.02 o
  -1  17   2      156.34      160.64     14.89 o
   0  17   2        6.62       -5.32     10.64 o
   1  17   2       36.08       21.28     11.70 o
   2  17   2      550.49      561.70     26.60 o
   3  17   2       26.72       30.85     18.08 o
   4  17   2       23.81       21.28     18.08 o
   5  17   2        8.58       20.21     19.15 o
   6  17   2      116.86      115.77     28.47 o
   7  17   2       34.55       36.48     24.40 o
   8  17   2       24.08       96.81     58.51 o
   9  17   2        0.40      -16.46     39.89 o
  10  17   2       15.21      -46.60     31.06 o
  -9  18   2       33.24       40.85     50.00 o
  -8  18   2       26.41       18.08     35.11 o
  -7  18   2        1.80        5.32     28.72 o
  -6  18   2        0.10        0.00     42.55 o
  -5  18   2       95.37       96.81     55.32 o
  -4  18   2      213.89      267.02     28.72 o
  -3  18   2       16.97       -5.32     21.28 o
  -2  18   2       54.82      107.45     25.53 o
  -1  18   2       12.43        8.51     22.34 o
   0  18   2      519.80      593.61     39.36 o
   1  18   2        5.16      -14.89     19.15 o
   2  18   2       22.21       30.85     22.34 o
   3  18   2       59.62       64.89     19.15 o
   4  18   2       60.95       96.81     25.53 o
   5  18   2        0.54      -19.15     35.11 o
   6  18   2       15.16       -9.32     22.34 o
   7  18   2        3.73       24.38     28.14 o
   8  18   2       60.14       57.91     43.08 o
   9  18   2        2.42       31.35     42.70 o
  -9  19   2        5.93       60.64     76.60 o
  -8  19   2       29.70       24.47     51.06 o
  -7  19   2        6.32       19.15     65.96 o
  -6  19   2        4.17      -41.49     60.64 o
  -5  19   2        6.39       -7.45     39.36 o
  -4  19   2        0.48       36.17     37.23 o
  -3  19   2       15.93       22.34     20.21 o
  -2  19   2       71.37       42.55     21.28 o
  -1  19   2        1.69       14.89     20.21 o
   0  19   2       57.45      112.77     30.85 o
   1  19   2       31.25       63.83     24.47 o
   2  19   2      144.20      154.25     23.40 o
   3  19   2        0.35      -30.85     25.53 o
   4  19   2        5.30       -1.06     17.02 o
   5  19   2       14.80       20.21     36.17 o
   6  19   2       26.23       75.53     50.00 o
   7  19   2       73.78       59.19     37.77 o
   8  19   2       30.50      145.74     74.47 o
   9  19   2        1.64      -13.83     88.30 o
  -8  20   2       22.20       95.74     63.83 o
  -7  20   2        5.42       -4.26     55.32 o
  -6  20   2        2.87      -48.94     41.49 o
  -5  20   2       29.86        2.13     39.36 o
  -4  20   2       82.07      102.13     40.43 o
  -3  20   2      183.87      170.21     25.53 o
  -2  20   2        5.83      -18.08     21.28 o
  -1  20   2        1.32       28.72     23.40 o
   0  20   2       36.16        4.26     20.21 o
   1  20   2      100.97      118.08     27.66 o
   2  20   2       62.91       73.40     22.34 o
   3  20   2        4.46        0.00     18.08 o
   4  20   2        1.02       -9.57     32.98 o
   5  20   2       33.84       69.15     63.83 o
   6  20   2       41.88       25.53     52.13 o
   7  20   2       20.67      -47.87     51.06 o
   8  20   2        2.42      -89.36     59.57 o
  -8  21   2       48.63       77.66     59.57 o
  -7  21   2       22.04      -13.83     50.00 o
  -6  21   2        5.34       18.08     54.25 o
  -5  21   2       26.00      -43.62     44.68 o
  -4  21   2        0.45      -25.53     38.30 o
  -3  21   2        0.12       56.38     37.23 o
  -2  21   2        1.83       30.85     29.79 o
  -1  21   2        4.13      -10.64     22.34 o
   0  21   2       14.10       15.96     26.60 o
   1  21   2      145.92      181.91     30.85 o
   2  21   2      121.35      114.89     32.98 o
   3  21   2        2.19        3.19     32.98 o
   4  21   2        0.28      -65.96     57.45 o
   5  21   2        5.29       26.60     56.38 o
   6  21   2        1.38     -103.19     74.47 o
   7  21   2        0.61       52.13     61.70 o
  -7  22   2       65.22        4.26     81.91 o
  -6  22   2        6.95       92.55     71.28 o
  -4  22   2       26.19        9.57     67.02 o
  -3  22   2       10.67       23.40     43.62 o
  -2  22   2       67.05       67.02     30.85 o
  -1  22   2       91.95       95.74     30.85 o
   0  22   2        2.52       14.89     23.40 o
   1  22   2       19.84       11.70     30.85 o
   2  22   2       11.86      -22.34     23.40 o
   3  22   2       22.44        2.13     41.49 o
   4  22   2        5.15       67.02     44.68 o
   5  22   2        1.24        1.06     73.40 o
   6  22   2       65.42       32.98     58.51 o
   7  22   2       22.09       19.15     86.17 o
  -6  23   2        0.13      -21.28     57.45 o
  -5  23   2        5.34      -40.43     53.19 o
  -4  23   2       28.12      113.83     61.70 o
  -3  23   2       10.75       31.91     40.43 o
  -2  23   2        0.50       -5.32     64.89 o
  -1  23   2       17.86       21.28     26.60 o
   0  23   2        0.45       18.08     27.66 o
   1  23   2        9.08        1.06     32.98 o
   2  23   2       10.51       23.40     34.04 o
   3  23   2        6.53        9.57     69.15 o
   4  23   2       19.94        7.45     67.02 o
   5  23   2        2.80       44.68     51.06 o
   6  23   2        3.08       71.28     65.96 o
  -5  24   2        9.68      -19.15     57.45 o
  -4  24   2       50.64       95.74     59.57 o
  -3  24   2        0.25       24.47     50.00 o
  -2  24   2       54.03       50.00     53.19 o
  -1  24   2        0.20       50.00     34.04 o
   0  24   2       71.91       61.70     30.85 o
   1  24   2        7.28      -47.87     43.62 o
   2  24   2        9.52       37.23     47.87 o
   3  24   2       20.88       12.77     56.38 o
   4  24   2       34.77      158.51     59.57 o
   5  24   2       38.12       61.70     55.32 o
  -4  25   2        0.09       -2.13     67.02 o
  -3  25   2       16.21      -12.77     71.28 o
  -2  25   2       12.42       56.38     55.32 o
  -1  25   2       16.01       31.91     52.13 o
   0  25   2       27.80       28.72     34.04 o
   1  25   2        0.47        2.13     40.43 o
   2  25   2        0.84      -38.30     61.70 o
   3  25   2        0.24      -46.81     71.28 o
   4  25   2       13.18      -89.36     80.85 o
  -2  26   2        3.54       67.02     75.53 o
  -1  26   2       10.81       81.91     68.08 o
   0  26   2       30.13      -14.89     47.87 o
   1  26   2       11.04       15.96     51.06 o
 -13   0   3       18.37       84.04     75.53 o
 -11   0   3       45.13       22.34     15.96 o
  -9   0   3       33.08       25.53     10.64 o
  -7   0   3      278.39      255.32     12.77 o
  -5   0   3     4062.26     4523.37    110.64 o
  -3   0   3      387.84      367.02     11.70 o
  -1   0   3     2522.92     2298.92     56.38 o
   1   0   3     3379.18     3165.93    100.00 o
   3   0   3     2145.93     1935.09     74.47 o
   5   0   3      663.27      663.82     29.79 o
   7   0   3      205.21      202.13     21.28 o
   9   0   3      108.05      106.38     19.15 o
  11   0   3       51.58       79.79     25.53 o
  13   0   3       59.70       80.85     64.89 o
 -13   1   3       27.54        1.19     34.58 o
 -12   1   3        5.38       -7.56     34.19 o
 -11   1   3       36.98       13.42     25.00 o
 -10   1   3        4.80       -4.61     13.29 o
  -9   1   3      412.69      416.41     14.99 o
  -8   1   3       46.11       26.24      9.04 o
  -7   1   3       90.17       95.77      7.12 o
  -6   1   3      109.14       98.14      7.12 o
  -5   1   3     1240.13     1363.39     23.69 o
  -4   1   3      724.93      658.93     13.15 o
  -3   1   3      825.47      880.85     15.96 o
  -2   1   3       97.59       91.11      3.76 o
  -1   1   3     2252.32     2223.69     40.95 o
   0   1   3     1249.79     1254.99     28.20 o
   1   1   3      496.06      461.97     12.26 o
   2   1   3    21194.65    20352.77    486.22 o
   3   1   3      346.97      390.88     16.49 o
   4   1   3      589.05      575.29     27.66 o
   5   1   3      169.93      161.38     22.87 o
   6   1   3      223.60      220.70     11.50 o
   7   1   3      754.87      765.67     27.08 o
   8   1   3       17.36        3.96     10.64 o
   9   1   3       38.61       41.96     15.43 o
  10   1   3      203.72      202.31     17.57 o
  11   1   3       88.27      116.12     19.08 o
  12   1   3       17.40       10.41     28.90 o
  13   1   3       10.90        0.37     42.68 o
 -13   2   3       48.28      124.76     38.34 o
 -12   2   3      113.05      114.85     28.18 o
 -11   2   3       88.80       92.81     22.98 o
 -10   2   3        2.08      -15.70     26.06 o
  -9   2   3        1.96       -1.21      7.98 o
  -8   2   3      219.15      210.26     10.45 o
  -7   2   3       18.29       18.76      7.45 o
  -6   2   3      362.90      328.29     11.28 o
  -5   2   3      533.41      568.75     18.08 o
  -4   2   3     1867.15     1948.84     31.91 o
  -3   2   3     3949.76     3887.76     62.11 o
  -2   2   3     3252.00     3101.87     44.00 o
  -1   2   3        9.93        2.55      3.54 o
   0   2   3      830.11      806.57     19.65 o
   1   2   3      121.06      115.17      6.36 o
   2   2   3        6.56        2.66      5.27 o
   3   2   3        6.02        5.48      9.04 o
   4   2   3     1529.35     1647.49     46.50 o
   5   2   3     1084.82     1011.56     28.95 o
   6   2   3       70.93       77.57      9.78 o
   7   2   3       68.16       37.29     10.43 o
   8   2   3        7.05        4.26     12.04 o
   9   2   3       99.85      114.58     13.90 o
  10   2   3        1.74      -18.62     13.54 o
  11   2   3        1.46      -21.54     14.36 o
  12   2   3       71.27       76.55     59.04 o
  13   2   3        7.74       14.34     40.54 o
 -13   3   3        5.85        5.32     46.81 o
 -12   3   3        1.27       23.93     25.55 o
 -11   3   3        2.06      -12.58     26.60 o
 -10   3   3       28.61       28.46     12.99 o
  -9   3   3       19.88       28.81      9.44 o
  -8   3   3      326.48      305.31     14.50 o
  -7   3   3        3.30        3.61      9.04 o
  -6   3   3     1378.44     1497.66     29.31 o
  -5   3   3      865.36      991.42     28.72 o
  -4   3   3      384.45      329.97      8.17 o
  -3   3   3       18.31       18.15      3.01 o
  -2   3   3      205.46      216.87      5.60 o
  -1   3   3     3239.00     2995.50     46.90 o
   0   3   3      206.04      229.81      8.27 o
   1   3   3     1763.86     1726.50     35.73 o
   2   3   3        5.01       13.58      4.85 o
   3   3   3       51.93       45.84      5.27 o
   4   3   3     1656.52     1732.83     44.97 o
   5   3   3      268.43      252.93     12.39 o
   6   3   3       24.11       13.83      7.52 o
   7   3   3       51.62       53.89     10.13 o
   8   3   3      100.96      100.01     13.15 o
   9   3   3     1273.26     1183.90     48.82 o
  10   3   3       10.22       11.92     19.68 o
  11   3   3        3.14        9.50     24.47 o
  12   3   3        3.97        8.09     28.72 o
  13   3   3        0.03        8.94     39.44 o
 -13   4   3        2.55        5.85     37.59 o
 -12   4   3        8.31       24.08     40.43 o
 -11   4   3       58.65       19.02     24.47 o
 -10   4   3       26.92       21.88     17.31 o
  -9   4   3      121.22      105.34     13.30 o
  -8   4   3      252.68      271.37     11.32 o
  -7   4   3       44.41       48.86      5.71 o
  -6   4   3       57.19       61.02      6.36 o
  -5   4   3      176.20      160.86      7.98 o
  -4   4   3        2.56        1.60      3.01 o
  -3   4   3      907.99      901.06     14.29 o
  -2   4   3     2245.73     2158.79     31.80 o
  -1   4   3      812.41      804.81     14.99 o
   0   4   3      337.17      401.31     10.89 o
   1   4   3      376.60      405.39     12.04 o
   2   4   3     1464.50     1424.86     46.28 o
   3   4   3     1221.31     1300.51     32.56 o
   4   4   3      789.72      856.86     25.19 o
   5   4   3      511.02      517.31     15.74 o
   6   4   3       29.78       22.04      7.87 o
   7   4   3        3.80       -6.38      8.43 o
   8   4   3        1.90       -5.32     11.21 o
   9   4   3        0.76        1.01     12.72 o
  10   4   3      148.47      168.15     17.70 o
  11   4   3       11.04      -19.94     25.12 o
  12   4   3       30.70       80.08     40.96 o
 -13   5   3        2.64       22.34     78.72 o
 -12   5   3       22.68        3.60     35.64 o
 -11   5   3        3.35        6.18     44.68 o
 -10   5   3        0.05       -1.06     25.53 o
  -9   5   3      808.09      865.00     29.31 o
  -8   5   3       96.96       97.11      9.30 o
  -7   5   3      612.15      617.62     18.85 o
  -6   5   3       14.83        5.85      5.05 o
  -5   5   3      210.24      197.57      7.41 o
  -4   5   3        4.87        2.72      3.32 o
  -3   5   3     2063.28     2130.25     37.18 o
  -2   5   3      336.12      317.64      8.05 o
  -1   5   3      832.74      695.24     14.06 o
   0   5   3      326.65      339.02     11.28 o
   1   5   3     4379.67     4283.26     94.89 o
   2   5   3     3145.58     3332.78     77.44 o
   3   5   3     1980.60     2131.90     46.05 o
   4   5   3     1319.54     1388.37     32.66 o
   5   5   3       13.41        7.45      6.02 o
   6   5   3        1.55       -9.63      7.87 o
   7   5   3        6.55       -3.35      6.56 o
   8   5   3       84.75      101.19     13.15 o
   9   5   3       55.06       87.07     16.27 o
  10   5   3      177.09      169.27     16.35 o
  11   5   3       19.16       -9.20     25.88 o
  12   5   3       88.85      148.65    111.70 o
 -13   6   3       35.71       27.29     36.24 o
 -12   6   3       68.58       88.02     24.54 o
 -11   6   3      119.98      135.64     27.66 o
 -10   6   3      128.97      120.51     20.45 o
  -9   6   3       96.11      104.24     17.87 o
  -8   6   3      295.76      335.01     24.20 o
  -7   6   3      242.76      257.79     10.37 o
  -6   6   3     1092.67     1124.76     28.08 o
  -5   6   3      549.08      542.77     11.64 o
  -4   6   3     1704.57     1709.59     28.47 o
  -3   6   3       57.13       66.10      4.85 o
  -2   6   3     4864.70     5227.08     85.99 o
  -1   6   3      972.53     1075.70     20.65 o
   0   6   3      146.16      151.14      7.87 o
   1   6   3      269.44      274.31      9.02 o
   2   6   3      185.48      182.48     10.64 o
   3   6   3     4422.82     4589.96    104.11 o
   4   6   3       10.90        1.13      5.60 o
   5   6   3        9.47       19.54      7.45 o
   6   6   3        0.04      -10.64      7.52 o
   7   6   3       16.94       12.77      8.43 o
   8   6   3      618.26      592.20     22.42 o
   9   6   3       15.25       29.60     15.43 o
  10   6   3      403.08      453.59     38.59 o
  11   6   3        1.54       -7.22     27.86 o
  12   6   3       45.84       46.39     37.23 o
 -13   7   3        6.81        2.07     84.04 o
 -12   7   3        6.07      -21.05     26.70 o
 -11   7   3       89.75      107.28     23.81 o
 -10   7   3       34.03       48.12     17.88 o
  -9   7   3       49.38       64.93     17.87 o
  -8   7   3      509.32      512.49     24.78 o
  -7   7   3        0.34        8.51     12.77 o
  -6   7   3      324.83      298.43     17.87 o
  -5   7   3      756.57      824.70     20.27 o
  -4   7   3      752.72      767.48     23.94 o
  -3   7   3     2214.94     2216.39     37.25 o
  -2   7   3      222.50      172.73     13.83 o
  -1   7   3     1378.62     1326.64     31.57 o
   0   7   3      172.26      167.02      9.78 o
   1   7   3      575.55      623.89     15.14 o
   2   7   3      398.35      423.54     12.39 o
   3   7   3       58.57       68.95      6.88 o
   4   7   3        1.74        6.38      6.02 o
   5   7   3      121.41      146.86      9.69 o
   6   7   3        0.31       10.64      8.27 o
   7   7   3      290.70      288.49     13.54 o
   8   7   3       26.09       39.36      8.43 o
   9   7   3       37.81       37.54     12.27 o
  10   7   3       15.17       17.30     22.53 o
  11   7   3       73.86       84.04     51.06 o
  12   7   3       38.93       22.34     40.43 o
 -12   8   3        5.94       -2.19     22.85 o
 -11   8   3       11.80       -8.40     24.98 o
 -10   8   3        0.41       47.03     20.96 o
  -9   8   3        3.31      -28.72     26.60 o
  -8   8   3       15.97       30.43     15.93 o
  -7   8   3      799.99      863.63     33.45 o
  -6   8   3       52.12       55.19     11.28 o
  -5   8   3      103.85      103.93      9.04 o
  -4   8   3     1685.06     1764.76     30.06 o
  -3   8   3      400.32      399.63     11.76 o
  -2   8   3     1808.37     1777.69     36.17 o
  -1   8   3     1783.17     1878.16     41.10 o
   0   8   3      124.20      119.31      9.04 o
   1   8   3      504.34      496.09     18.08 o
   2   8   3        8.61        0.61      5.11 o
   3   8   3     1546.88     1622.91     39.84 o
   4   8   3      544.16      559.63     16.61 o
   5   8   3      493.28      517.94     18.40 o
   6   8   3      374.14      377.86     16.50 o
   7   8   3        0.96       -5.92      8.63 o
   8   8   3      268.48      226.93     16.43 o
   9   8   3       91.43        2.10     25.12 o
  10   8   3       34.35       39.32     28.14 o
  11   8   3        0.10      -18.98     34.04 o
  12   8   3       12.62       17.15     44.15 o
 -12   9   3       68.86       43.11     27.05 o
 -11   9   3       18.06        2.24     27.66 o
 -10   9   3       20.75        0.57     18.87 o
  -9   9   3      275.58      282.98     28.56 o
  -8   9   3      238.50      226.60     52.13 o
  -7   9   3      165.30      158.49     16.32 o
  -6   9   3      114.17      149.10     40.96 o
  -5   9   3      107.19       96.43      5.93 o
  -4   9   3      576.97      572.61     14.23 o
  -3   9   3      207.07      253.50      9.44 o
  -2   9   3       34.85       35.78      9.04 o
  -1   9   3     4807.62     5038.83     89.39 o
   0   9   3      438.43      357.30     14.89 o
   1   9   3     3358.50     3385.43     73.27 o
   2   9   3      261.15      252.47     29.26 o
   3   9   3      561.44      543.73     15.85 o
   4   9   3        0.64       -2.66      6.28 o
   5   9   3      220.31      234.84     13.30 o
   6   9   3       82.71       89.56      9.03 o
   7   9   3        2.00       11.17     10.11 o
   8   9   3       98.00       86.41     17.02 o
   9   9   3        0.90        3.79     24.96 o
  10   9   3       22.32       24.57     28.19 o
  11   9   3        1.14        0.62     39.89 o
  12   9   3       16.29       53.72     53.19 o
 -12  10   3        0.21      -12.97     34.57 o
 -11  10   3       91.61      123.57     28.08 o
 -10  10   3       26.75       29.93     54.79 o
  -9  10   3        0.11        0.84     20.21 o
  -8  10   3      508.30      595.88     54.79 o
  -7  10   3      421.41      445.00     22.22 o
  -6  10   3       28.92        4.79      9.78 o
  -5  10   3      131.63      161.44     21.28 o
  -4  10   3      555.99      574.57     14.99 o
  -3  10   3      365.33      422.56     13.90 o
  -2  10   3      737.72      811.11     18.30 o
  -1  10   3       82.57       69.15      3.10 o
   0  10   3     3395.79     3345.36     86.14 o
   1  10   3     1880.38     1942.20     50.57 o
   2  10   3      440.55      432.00     13.97 o
   3  10   3      129.45      122.08      8.43 o
   4  10   3      106.81      111.22      8.43 o
   5  10   3      254.50      239.07     11.97 o
   6  10   3       87.72      100.63      8.93 o
   7  10   3       57.07       64.96      9.57 o
   8  10   3      410.50      370.47     34.04 o
   9  10   3       13.88       -2.28     53.19 o
  10  10   3      294.83      328.32     38.59 o
  11  10   3        0.01      -27.50     34.19 o
  12  10   3        3.68        5.36     27.35 o
 -12  11   3      109.33      128.42     32.47 o
 -11  11   3        0.21       22.41     67.02 o
 -10  11   3        2.66       22.14     21.74 o
  -9  11   3       14.98       32.81     21.28 o
  -8  11   3      355.60      329.05     22.22 o
  -7  11   3       23.35       31.38     15.86 o
  -6  11   3      347.76      383.15     44.15 o
  -5  11   3      168.43      155.46     14.89 o
  -4  11   3      394.91      390.74     14.09 o
  -3  11   3       25.63        8.63      6.28 o
  -2  11   3      141.59      147.94     12.23 o
  -1  11   3     1388.42     1370.38     24.83 o
   0  11   3       10.14      -10.08      8.43 o
   1  11   3      856.47      792.86     23.28 o
   2  11   3      196.47      192.97      8.85 o
   3  11   3        0.67        5.67      5.71 o
   4  11   3      166.71      175.51     10.45 o
   5  11   3       28.87       16.72      7.25 o
   6  11   3        2.47       -3.19      8.51 o
   7  11   3       11.84       13.03     10.29 o
   8  11   3        1.38      -36.17     44.68 o
   9  11   3       76.66       61.45     31.07 o
  10  11   3        3.10        5.35     25.12 o
  11  11   3        8.93       13.07     33.19 o
 -12  12   3       24.18       30.41     38.98 o
 -11  12   3       11.32        7.56     29.14 o
 -10  12   3        7.22       31.26     25.53 o
  -9  12   3      295.65      193.62     31.91 o
  -8  12   3      203.25      165.96     22.99 o
  -7  12   3      256.58      245.42     21.74 o
  -6  12   3      187.21      215.12     18.30 o
  -5  12   3       42.50       48.06      6.91 o
  -4  12   3       76.32       76.51      8.20 o
  -3  12   3        0.75        5.85      6.38 o
  -2  12   3      512.71      538.91     18.81 o
  -1  12   3      930.16      998.04     23.48 o
   0  12   3       84.76       86.36     10.64 o
   1  12   3     1809.59     1800.34     48.75 o
   2  12   3        0.28       20.66     11.60 o
   3  12   3      186.77      195.12     10.43 o
   4  12   3       20.65       23.94      6.77 o
   5  12   3      356.86      337.64     15.80 o
   6  12   3      355.12      322.56     15.80 o
   7  12   3        0.20        9.52     10.02 o
   8  12   3        4.16       -1.23     21.81 o
   9  12   3       45.50       -1.90     28.11 o
  10  12   3       31.45       64.01     30.04 o
  11  12   3        0.10      -28.02     35.64 o
 -11  13   3       51.23       44.38     27.35 o
 -10  13   3      108.41      108.18     26.73 o
  -9  13   3      155.12      155.33     30.85 o
  -8  13   3      449.84      447.58     36.70 o
  -7  13   3      508.87      495.23     71.81 o
  -6  13   3       34.98       65.14     17.23 o
  -5  13   3       43.29       25.06      5.22 o
  -4  13   3       27.84       25.02     28.19 o
  -3  13   3      914.77      872.04     27.51 o
  -2  13   3      274.24      295.47     14.23 o
  -1  13   3      505.28      538.00     16.27 o
   0  13   3      135.14      146.34      7.84 o
   1  13   3     1399.94     1464.61     45.74 o
   2  13   3      209.65      192.33     14.76 o
   3  13   3       84.97      101.53     17.55 o
   4  13   3       39.02       37.47      9.69 o
   5  13   3       19.00       27.86     11.51 o
   6  13   3       48.52       58.10     34.04 o
   7  13   3        1.31        9.18     21.97 o
   8  13   3       30.76       28.86     21.89 o
   9  13   3       59.38       47.47     32.66 o
  10  13   3       63.10       76.30     36.01 o
  11  13   3        2.71        2.18     53.19 o
 -11  14   3       85.89       77.02     30.10 o
 -10  14   3        2.20       -1.03     29.30 o
  -9  14   3       38.26       31.07     21.20 o
  -8  14   3      159.21      167.01     22.84 o
  -7  14   3        0.02       -3.10     17.87 o
  -6  14   3      180.27      190.48     18.91 o
  -5  14   3        4.84        4.26      5.32 o
  -4  14   3        0.04        0.51      9.57 o
  -3  14   3        5.34       13.20     24.47 o
  -2  14   3      878.02      894.22     32.27 o
  -1  14   3      174.08      180.59      9.33 o
   0  14   3      320.39      357.83     19.15 o
   1  14   3       28.06       13.97      8.51 o
   2  14   3      152.15      149.29     18.08 o
   3  14   3       29.87       26.95     13.29 o
   4  14   3      197.25      202.84     12.77 o
   5  14   3        1.10        5.11      8.85 o
   6  14   3       66.91       78.88     13.77 o
   7  14   3       88.25       87.59     21.97 o
   8  14   3      167.41      148.16     26.10 o
   9  14   3        1.83        2.46     45.21 o
  10  14   3       22.14       15.74     34.57 o
  11  14   3        0.02      -17.42     39.99 o
 -11  15   3       15.60       12.09     25.73 o
 -10  15   3        8.63       -7.70     28.14 o
  -9  15   3       13.23        1.24     24.37 o
  -8  15   3        0.60        0.42     25.30 o
  -7  15   3       12.58       33.72     19.51 o
  -6  15   3       39.37       47.87     20.21 o
  -5  15   3       61.51       61.70      9.57 o
  -4  15   3      383.50      444.31     16.92 o
  -3  15   3       20.11       36.34     35.11 o
  -2  15   3       54.86       90.84     15.96 o
  -1  15   3     1022.46     1041.41     31.38 o
   0  15   3      750.77      766.11     35.14 o
   1  15   3      153.34      153.66     13.11 o
   2  15   3      365.00      372.70     22.49 o
   3  15   3        8.93       14.73     19.15 o
   4  15   3        0.11       -8.22      8.17 o
   5  15   3      180.79      185.82     17.55 o
   6  15   3        1.70       -8.24      9.27 o
   7  15   3       10.32       30.19     22.71 o
   8  15   3       46.03       65.91     27.60 o
   9  15   3        0.53      -19.30     51.06 o
  10  15   3        5.99      -25.53     33.23 o
 -10  16   3        0.27      -22.61     30.70 o
  -9  16   3        6.72       -3.56     35.64 o
  -8  16   3       75.53       90.18     34.04 o
  -7  16   3      154.73      175.53     31.91 o
  -6  16   3       47.72       35.11     24.47 o
  -5  16   3       85.85       76.60     19.15 o
  -4  16   3        6.11        8.51     11.70 o
  -3  16   3      442.26      487.81     73.94 o
  -2  16   3       62.65       36.45     13.64 o
  -1  16   3       64.03       57.65      7.21 o
   0  16   3       38.47       36.38      8.00 o
   1  16   3        0.01       -9.00     27.13 o
   2  16   3        2.54      -10.41      6.94 o
   3  16   3       14.28      -10.64     30.85 o
   4  16   3      154.69      150.41     42.02 o
   5  16   3        0.98      -10.85     27.13 o
   6  16   3      119.23       98.29     24.40 o
   7  16   3        3.59       45.74     26.58 o
   8  16   3       98.17      119.75     27.31 o
   9  16   3      167.77      153.78     61.17 o
  10  16   3        1.23       11.08     34.04 o
 -10  17   3        2.93      -18.96     69.15 o
  -9  17   3       43.76       62.97     27.64 o
  -8  17   3       88.48      126.59     32.98 o
  -7  17   3       86.02       80.85     27.66 o
  -6  17   3       94.14       67.02     27.66 o
  -5  17   3        1.62       -7.45     17.02 o
  -4  17   3       15.54       35.11     13.83 o
  -3  17   3        6.26       55.32     21.28 o
  -2  17   3        6.66       17.96     18.09 o
  -1  17   3      429.40      471.69     33.73 o
   0  17   3        6.55       -9.37     18.87 o
   1  17   3       12.59       -7.89     26.60 o
   2  17   3      111.48      118.51     34.04 o
   3  17   3      514.09      549.95     38.52 o
   4  17   3       30.01       54.56     16.96 o
   5  17   3       20.43       -2.76     22.87 o
   6  17   3        0.10       32.11     31.38 o
   7  17   3       32.13       41.92     23.36 o
   8  17   3       19.68       -1.06     34.04 o
   9  17   3       73.83       89.63     58.51 o
  -9  18   3        4.02        9.57     59.57 o
  -8  18   3        6.09       -7.45     43.62 o
  -7  18   3       12.96       39.36     40.43 o
  -6  18   3       59.61       40.43     40.43 o
  -5  18   3        1.93       26.60     18.08 o
  -4  18   3       20.24        7.45     12.77 o
  -3  18   3        0.02       13.83     22.34 o
  -2  18   3      128.63      132.98     23.40 o
  -1  18   3       14.45        5.47     15.80 o
   0  18   3       45.45       40.61     22.63 o
   1  18   3       46.52       72.30     27.60 o
   2  18   3        0.80       -5.57     22.11 o
   3  18   3       15.97       36.12     27.95 o
   4  18   3       64.89       49.73     31.38 o
   5  18   3      215.86      191.49     57.45 o
   6  18   3       25.16       16.75     38.83 o
   7  18   3       78.89       47.87     44.68 o
   8  18   3       17.93       26.60     47.87 o
   9  18   3       52.51       59.57     63.83 o
  -9  19   3        9.19      -45.74     58.51 o
  -8  19   3        0.41        4.26     48.94 o
  -7  19   3        0.06       68.08     60.64 o
  -6  19   3        3.23      -59.57     40.43 o
  -5  19   3      108.04       39.36     35.11 o
  -4  19   3        0.74       53.19     54.25 o
  -3  19   3      119.97       87.23     23.40 o
  -2  19   3       85.81       89.36     20.21 o
  -1  19   3       90.34       56.38     21.28 o
   0  19   3      112.21       85.90     50.00 o
   1  19   3       80.37       72.91     19.51 o
   2  19   3       19.27       17.02     24.47 o
   3  19   3       44.11       48.85     18.87 o
   4  19   3       31.23       31.91     18.08 o
   5  19   3       37.34       38.30     45.74 o
   6  19   3       18.82      -76.60     62.77 o
   7  19   3        3.65       10.64     51.06 o
   8  19   3        1.33        3.19     53.19 o
  -8  20   3        0.36      -91.49     81.91 o
  -7  20   3       58.05      104.25     59.57 o
  -6  20   3      202.01      240.42     57.45 o
  -5  20   3       56.28       59.57     54.25 o
  -4  20   3       27.65      -87.77     58.51 o
  -3  20   3      247.41      270.21     34.04 o
  -2  20   3      164.32      156.38     29.79 o
  -1  20   3      110.76       79.79     24.47 o
   0  20   3        7.71       40.43     25.53 o
   1  20   3        1.28       37.23     28.72 o
   2  20   3       14.60        8.51     25.53 o
   3  20   3      249.99      210.64     27.66 o
   4  20   3        0.76      -43.62     38.30 o
   5  20   3       67.13       36.17     43.62 o
   6  20   3       21.98       75.53     47.87 o
   7  20   3       42.73      110.64     60.64 o
   8  20   3       35.90      -41.49     61.70 o
  -8  21   3       17.89       82.98     52.13 o
  -7  21   3       31.11       35.11     61.70 o
  -6  21   3       83.67      129.79     73.40 o
  -5  21   3       62.77      201.06     72.34 o
  -4  21   3       18.03      -56.38     59.57 o
  -3  21   3       12.75       47.87     58.51 o
  -2  21   3        0.61        9.57     27.66 o
  -1  21   3       41.14       77.66     30.85 o
   0  21   3      128.47      102.13     27.66 o
   1  21   3       45.40       37.23     25.53 o
   2  21   3       18.98       44.68     24.47 o
   3  21   3      116.92      112.77     39.36 o
   4  21   3       56.15       50.00     65.96 o
   5  21   3        2.39       94.68     72.34 o
   6  21   3        4.15        6.38     50.00 o
   7  21   3       11.45      -78.72     87.23 o
  -7  22   3       26.61      -18.08     56.38 o
  -6  22   3        3.30       51.06     57.45 o
  -5  22   3        9.98       -6.38     45.74 o
  -4  22   3       90.10       22.34     46.81 o
  -3  22   3       32.43      122.34     65.96 o
  -2  22   3        0.80        5.32     22.34 o
  -1  22   3       26.03       70.21     30.85 o
   0  22   3       67.27       30.85     29.79 o
   1  22   3        8.25       -9.57     29.79 o
   2  22   3        3.64       10.64     30.85 o
   3  22   3        1.94       12.77     47.87 o
   4  22   3        2.46      -19.15     44.68 o
   5  22   3        8.27       11.70     53.19 o
   6  22   3       23.03       -8.51     65.96 o
  -6  23   3        7.90       57.45     60.64 o
  -5  23   3       11.91       39.36     50.00 o
  -4  23   3        0.00       53.19     48.94 o
  -3  23   3       17.00       17.02     65.96 o
  -2  23   3        2.62      -22.34     42.55 o
  -1  23   3        7.62      -14.89     37.23 o
   0  23   3       96.60       86.17     30.85 o
   1  23   3      133.79      164.89     41.49 o
   2  23   3       88.08       72.34     32.98 o
   3  23   3       13.97       38.30     50.00 o
   4  23   3       52.84        1.06     47.87 o
   5  23   3        2.34      -58.51     47.87 o
   6  23   3       13.07       78.72     68.08 o
  -5  24   3        4.33      119.15     60.64 o
  -4  24   3        0.20      119.15     68.08 o
  -3  24   3       74.06      173.40     76.60 o
  -2  24   3        0.18       -6.38     50.00 o
  -1  24   3       46.83       57.45     34.04 o
   0  24   3       24.95       41.49     45.74 o
   1  24   3        1.16       -7.45     43.62 o
   2  24   3       11.32       47.87     46.81 o
   3  24   3       46.72       -5.32     75.53 o
   4  24   3        0.05       76.60     95.74 o
  -3  25   3       12.15      -52.13     54.25 o
  -2  25   3       13.39       81.91     59.57 o
  -1  25   3        7.94      -42.55     58.51 o
   0  25   3        4.69       22.34     32.98 o
   1  25   3        5.82       22.34     37.23 o
   2  25   3        8.65      103.19     86.17 o
   3  25   3       21.46      108.51     56.38 o
 -12   0   4       27.57       43.62     48.94 o
 -10   0   4        0.98        1.06     19.15 o
  -8   0   4        5.98        8.51     11.70 o
  -6   0   4     1617.91     1623.39     48.94 o
  -4   0   4     2762.06     2609.55     57.45 o
  -2   0   4     5285.70     5101.02    108.51 o
   0   0   4     3072.30     3131.89     95.74 o
   2   0   4      357.03      380.85     19.15 o
   4   0   4      228.91      265.96     18.08 o
   6   0   4       67.10       70.21     15.96 o
   8   0   4       32.13       74.47     29.79 o
  10   0   4      109.09      107.45     28.72 o
  12   0   4       51.63       37.23     46.81 o
 -13   1   4        6.79       21.93     34.97 o
 -12   1   4       22.12       18.89     32.72 o
 -11   1   4        1.39      -13.68     19.43 o
 -10   1   4      138.08      161.79     28.19 o
  -9   1   4        1.59      -12.65      8.43 o
  -8   1   4      205.60      223.02     10.99 o
  -7   1   4        9.75       19.68      7.52 o
  -6   1   4      197.75      183.47     15.43 o
  -5   1   4      931.17     1054.73     20.14 o
  -4   1   4      182.15      166.67     15.96 o
  -3   1   4      150.62      144.20      6.02 o
  -2   1   4       15.77        8.87      3.32 o
  -1   1   4      116.63      108.04      4.51 o
   0   1   4     2210.75     2101.60     49.23 o
   1   1   4     5939.83     5802.83    128.06 o
   2   1   4       85.78       87.68      7.12 o
   3   1   4      104.67       92.17      8.27 o
   4   1   4      278.69      316.83     13.15 o
   5   1   4      430.47      410.44     17.67 o
   6   1   4      185.33      214.50     13.48 o
   7   1   4       29.70        0.47     13.29 o
   8   1   4       49.35       39.25     23.94 o
   9   1   4      595.30      586.19     31.38 o
  10   1   4        1.38       -9.57     25.53 o
  11   1   4       58.19       75.18     17.63 o
  12   1   4       27.78      -24.14     24.64 o
 -13   2   4        3.66       55.85     37.61 o
 -12   2   4       16.18      -64.70     43.13 o
 -11   2   4       59.47       64.30     33.07 o
 -10   2   4      199.97      174.17     23.40 o
  -9   2   4        4.42       14.89      9.30 o
  -8   2   4       89.55       72.21      9.82 o
  -7   2   4       60.66       63.83      8.63 o
  -6   2   4      980.49     1013.29     28.72 o
  -5   2   4      191.97      167.50      9.57 o
  -4   2   4       26.22       20.43      7.45 o
  -3   2   4      108.40      102.79      5.27 o
  -2   2   4     1308.53     1269.44     22.18 o
  -1   2   4      137.91      140.88      8.51 o
   0   2   4       57.10       47.28      6.65 o
   1   2   4     1156.01     1131.12     28.90 o
   2   2   4     4843.53     4775.34    116.60 o
   3   2   4      296.17      294.55     11.97 o
   4   2   4       80.51      105.23     12.23 o
   5   2   4      112.72      111.27     10.13 o
   6   2   4       44.74       45.57      8.43 o
   7   2   4       39.63       39.39     13.97 o
   8   2   4      415.83      408.96     20.90 o
   9   2   4       44.32       37.04     15.85 o
  10   2   4        7.36       14.35     13.78 o
  11   2   4       36.51       34.93     19.84 o
  12   2   4        1.24       -2.13     52.66 o
 -13   3   4        0.57      -43.06     39.36 o
 -12   3   4       20.21      -28.60     40.96 o
 -11   3   4       10.67       -1.55     17.88 o
 -10   3   4       81.21       94.34     15.54 o
  -9   3   4      274.33      272.81     23.94 o
  -8   3   4      144.59      152.57     16.49 o
  -7   3   4       45.77       50.73      7.87 o
  -6   3   4      258.50      255.99      9.38 o
  -5   3   4       56.29       47.76      5.60 o
  -4   3   4      492.48      543.14     11.28 o
  -3   3   4      600.26      715.64     13.15 o
  -2   3   4     1716.96     1663.23     26.96 o
  -1   3   4     2060.32     2037.96     40.90 o
   0   3   4       24.76       10.08     12.23 o
   1   3   4      821.90      779.16     32.45 o
   2   3   4      492.05      476.82     14.99 o
   3   3   4       22.01       42.65     11.70 o
   4   3   4     3235.38     3357.58     81.90 o
   5   3   4      506.32      488.79     19.15 o
   6   3   4        3.01       12.44      9.69 o
   7   3   4      386.67      390.89     19.15 o
   8   3   4      524.20      552.25     24.37 o
   9   3   4      223.33      230.91     22.41 o
  10   3   4      394.54      379.28     24.98 o
  11   3   4      158.51      220.84     32.54 o
  12   3   4       46.20       35.55     27.13 o
 -13   4   4        7.27       17.99     46.81 o
 -12   4   4       54.56       11.70     20.93 o
 -11   4   4        0.01        1.53     23.51 o
 -10   4   4       14.17       14.18     23.94 o
  -9   4   4      114.97      149.67     13.02 o
  -8   4   4      166.86      173.46     14.73 o
  -7   4   4      143.76      127.50      8.17 o
  -6   4   4      216.39      251.29     17.55 o
  -5   4   4       72.00       62.66      6.36 o
  -4   4   4      873.56      923.27     16.91 o
  -3   4   4     2216.98     2317.20     37.94 o
  -2   4   4     1070.10     1018.61     18.05 o
  -1   4   4     4055.01     4010.61     69.46 o
   0   4   4      159.53      176.20      9.38 o
   1   4   4     2926.51     2909.00     61.82 o
   2   4   4       22.99       31.07      6.02 o
   3   4   4      241.24      237.10     11.21 o
   4   4   4        3.11       14.11      8.63 o
   5   4   4      285.68      272.71     13.54 o
   6   4   4        3.93      -14.54      9.69 o
   7   4   4       21.18       21.20     10.45 o
   8   4   4       16.16       17.38     12.57 o
   9   4   4      151.33       96.83     19.09 o
  10   4   4        3.22       -4.43     34.04 o
  11   4   4        3.13       -0.78     24.79 o
  12   4   4       88.94       46.63     26.90 o
 -13   5   4       43.40      -37.77     54.91 o
 -12   5   4        3.23       14.75     24.76 o
 -11   5   4        7.44       40.75     25.30 o
 -10   5   4      518.28      543.64     40.96 o
  -9   5   4      358.81      327.55     15.58 o
  -8   5   4      101.48      107.72     12.77 o
  -7   5   4       20.79       16.65      6.38 o
  -6   5   4       87.78       97.24      7.12 o
  -5   5   4      891.61      964.48     21.47 o
  -4   5   4      138.76      118.56      6.36 o
  -3   5   4     2913.01     2856.31     43.21 o
  -2   5   4      460.76      500.88     11.21 o
  -1   5   4     1167.15     1239.31     25.76 o
   0   5   4        0.26        4.38     11.17 o
   1   5   4     1889.51     2036.52     48.88 o
   2   5   4      365.67      374.64     14.23 o
   3   5   4      245.90      258.50     26.06 o
   4   5   4      320.92      354.50     15.43 o
   5   5   4      600.10      675.30     30.32 o
   6   5   4      305.57      324.52     14.99 o
   7   5   4        0.14        0.64     10.62 o
   8   5   4        1.32        7.82     11.21 o
   9   5   4       71.86       70.64     18.08 o
  10   5   4        7.09       34.65     17.87 o
  11   5   4        3.22       10.37     26.23 o
  12   5   4       63.07      127.28     40.62 o
 -13   6   4       15.47      -22.38     38.28 o
 -12   6   4        8.77       39.23     25.29 o
 -11   6   4       70.30       77.08     28.72 o
 -10   6   4      138.52      132.86     23.40 o
  -9   6   4      676.25      678.05     32.05 o
  -8   6   4      376.50      345.89     13.82 o
  -7   6   4        0.95       -5.24      4.85 o
  -6   6   4      466.22      459.05     14.99 o
  -5   6   4     1806.03     1825.42     33.75 o
  -4   6   4     6417.88     6921.78    112.47 o
  -3   6   4     1004.60     1051.53     22.63 o
  -2   6   4      582.05      533.22     10.89 o
  -1   6   4      664.40      595.81     45.74 o
   0   6   4      639.89      695.45     18.42 o
   1   6   4     1089.61     1086.39     28.02 o
   2   6   4      536.17      576.67     17.57 o
   3   6   4      265.42      248.30     10.99 o
   4   6   4     5734.05     5814.15    126.78 o
   5   6   4     1137.90     1183.36     34.22 o
   6   6   4      326.10      290.29     18.62 o
   7   6   4       40.38        7.39     12.57 o
   8   6   4       36.35       18.23     13.83 o
   9   6   4       29.08       27.02     17.23 o
  10   6   4       20.73       33.55     22.49 o
  11   6   4       13.27       14.66     31.38 o
  12   6   4        6.14        0.96     33.66 o
 -12   7   4        7.35      -14.01     25.53 o
 -11   7   4       36.64       15.07     31.38 o
 -10   7   4      185.77      222.26     42.02 o
  -9   7   4      812.60      885.43     36.40 o
  -8   7   4       74.54       78.07     26.06 o
  -7   7   4     1059.02     1112.41     40.34 o
  -6   7   4       62.25       53.19      5.27 o
  -5   7   4      466.35      455.88     13.54 o
  -4   7   4       44.59       32.86      5.11 o
  -3   7   4        0.23        1.15      4.51 o
  -2   7   4      402.82      459.20     11.60 o
  -1   7   4      369.28      377.96     13.90 o
   0   7   4      406.19      484.40     15.74 o
   1   7   4      180.63      205.42     13.30 o
   2   7   4      158.08      177.67      8.05 o
   3   7   4      954.95      966.34     23.19 o
   4   7   4      366.80      362.01     14.23 o
   5   7   4        8.37        7.45      7.52 o
   6   7   4       88.49       64.52     10.13 o
   7   7   4       63.14       58.92     11.76 o
   8   7   4       46.97       27.33     15.43 o
   9   7   4        1.40       10.41     14.45 o
  10   7   4      132.30      122.99     29.14 o
  11   7   4       18.95      -33.62     34.04 o
  12   7   4       18.79       26.67     30.09 o
 -12   8   4        5.28       25.75     36.77 o
 -11   8   4       45.20        8.10     27.13 o
 -10   8   4        0.42        6.38     24.47 o
  -9   8   4      448.02      534.67     31.65 o
  -8   8   4      235.91      226.82     22.17 o
  -7   8   4       69.14       67.24     12.99 o
  -6   8   4       50.28       45.97      5.27 o
  -5   8   4      117.23      109.97     10.11 o
  -4   8   4       25.13       25.24      5.60 o
  -3   8   4      104.91      100.62      6.28 o
  -2   8   4     1026.02     1067.79     21.42 o
  -1   8   4      993.56     1014.31     27.39 o
   0   8   4      586.16      628.37     19.84 o
   1   8   4      532.71      493.89     13.77 o
   2   8   4      400.83      414.79     18.62 o
   3   8   4       58.91       63.27      7.25 o
   4   8   4      172.48      173.48     11.64 o
   5   8   4      155.83      157.51     11.28 o
   6   8   4        0.57        0.37      7.41 o
   7   8   4      117.43      113.17     15.43 o
   8   8   4       54.22       44.25     20.21 o
   9   8   4       28.54       33.91     14.53 o
  10   8   4      286.89      291.70     36.48 o
  11   8   4       19.96       27.66     51.60 o
  12   8   4        5.33       23.52     28.11 o
 -12   9   4       34.40       18.32     50.53 o
 -11   9   4        1.38        7.98     26.60 o
 -10   9   4       13.47       26.61     22.71 o
  -9   9   4        5.68       20.35     19.67 o
  -8   9   4      517.43      514.62     30.32 o
  -7   9   4      165.52      162.75     20.19 o
  -6   9   4       24.00       22.34      5.01 o
  -5   9   4      516.88      561.39     17.10 o
  -4   9   4      206.75      203.94      9.44 o
  -3   9   4     1877.86     1962.73     45.65 o
  -2   9   4       57.33       56.17      4.76 o
  -1   9   4      964.58      899.06     40.43 o
   0   9   4      187.49      209.11     12.79 o
   1   9   4      184.13      169.12      9.04 o
   2   9   4      368.95      369.98     15.96 o
   3   9   4        3.82       -0.62      9.57 o
   4   9   4      155.14      136.55     10.43 o
   5   9   4        0.37        2.13      7.52 o
   6   9   4        2.55        1.06      8.85 o
   7   9   4      166.83      104.72     13.83 o
   8   9   4      320.37      309.85     27.66 o
   9   9   4      338.27      413.43     43.21 o
  10   9   4        0.70       18.08     59.57 o
  11   9   4        8.60       19.82     29.26 o
  12   9   4        5.57       40.47     34.21 o
 -12  10   4        4.19       13.63     34.83 o
 -11  10   4       20.94       45.49     23.81 o
 -10  10   4       10.59        4.37     32.98 o
  -9  10   4       60.17       65.53     19.29 o
  -8  10   4       26.32       35.06     16.53 o
  -7  10   4      137.63      158.77     18.01 o
  -6  10   4       58.51       93.28     23.94 o
  -5  10   4      226.33      212.86      8.63 o
  -4  10   4      157.76      156.87     13.83 o
  -3  10   4       88.71       81.27      7.39 o
  -2  10   4      723.59      787.19     17.38 o
  -1  10   4     1234.07     1267.27     39.11 o
   0  10   4     2224.29     2271.83     60.31 o
   1  10   4      124.38      122.59     11.50 o
   2  10   4       78.69       79.61      6.66 o
   3  10   4      127.41      133.77      9.57 o
   4  10   4       68.69       64.43      9.17 o
   5  10   4        2.31       -6.38      8.51 o
   6  10   4      149.13      142.14     13.15 o
   7  10   4       77.25      108.36     44.15 o
   8  10   4       99.58       85.99     36.70 o
   9  10   4       53.35       36.80     24.28 o
  10  10   4        7.85      -12.10     26.31 o
  11  10   4       22.48       39.17     31.91 o
 -12  11   4       33.15       47.14     36.04 o
 -11  11   4        6.11       18.69     28.62 o
 -10  11   4        6.62       33.44     24.47 o
  -9  11   4        6.17       24.13     23.69 o
  -8  11   4      108.27       87.70     19.67 o
  -7  11   4      166.87      189.37     17.67 o
  -6  11   4      936.88     1005.70     36.80 o
  -5  11   4     1626.80     1630.84     38.92 o
  -4  11   4       11.92       14.42      7.45 o
  -3  11   4        1.13        2.48      6.66 o
  -2  11   4       63.28       63.95      5.01 o
  -1  11   4       73.93       70.99      9.97 o
   0  11   4       21.19       21.81     10.53 o
   1  11   4     2726.60     2728.13     70.26 o
   2  11   4        0.15       -2.91     12.23 o
   3  11   4        5.30       -4.26      5.87 o
   4  11   4       18.12       12.32      6.88 o
   5  11   4       32.90       32.98      8.27 o
   6  11   4      296.93      291.15     30.85 o
   7  11   4       42.24       57.27     11.91 o
   8  11   4        9.63       76.42     44.68 o
   9  11   4        1.74      -34.54     58.51 o
  10  11   4        9.18       19.91     72.34 o
  11  11   4        7.40       30.22     40.34 o
 -11  12   4       42.95       14.03     26.10 o
 -10  12   4       16.23       10.70     31.91 o
  -9  12   4       64.97       85.73     24.77 o
  -8  12   4       63.32       48.13     23.40 o
  -7  12   4       59.58       33.94     14.99 o
  -6  12   4      879.02      957.03     47.34 o
  -5  12   4      138.03      138.09      9.26 o
  -4  12   4       11.65        9.11      5.88 o
  -3  12   4       72.18       70.59      7.51 o
  -2  12   4       27.68       29.57      4.26 o
  -1  12   4        5.04       -9.44     15.43 o
   0  12   4      665.65      653.81     23.28 o
   1  12   4      812.11      809.45     31.24 o
   2  12   4      253.54      262.84     17.52 o
   3  12   4        8.70        7.45      6.38 o
   4  12   4       11.94       23.86      9.30 o
   5  12   4       50.20       55.52     10.79 o
   6  12   4      556.70      492.85     32.98 o
   7  12   4       42.29       52.21     13.37 o
   8  12   4        1.21        6.42     19.55 o
   9  12   4      292.05      354.77     41.80 o
  10  12   4       21.53      -21.31     35.64 o
  11  12   4        0.00        3.90     36.20 o
 -11  13   4       18.92       24.15     29.93 o
 -10  13   4       25.16       36.11     25.76 o
  -9  13   4       16.96       32.96     22.87 o
  -8  13   4       42.74       36.41     18.85 o
  -7  13   4       29.01       59.54     19.43 o
  -6  13   4       76.59       72.74     19.16 o
  -5  13   4       78.67       79.05     18.08 o
  -4  13   4       80.57       89.83      9.97 o
  -3  13   4      231.24      246.50     11.99 o
  -2  13   4      108.06       95.14      5.05 o
  -1  13   4      741.18      732.63     30.30 o
   0  13   4     1208.16     1158.10     53.19 o
   1  13   4      558.68      508.20     28.72 o
   2  13   4      563.03      596.24     26.31 o
   3  13   4      213.78      201.88     13.02 o
   4  13   4       12.58        4.95     15.43 o
   5  13   4        7.56       -5.76      8.93 o
   6  13   4      144.55      133.15     26.06 o
   7  13   4       44.58       48.27     32.98 o
   8  13   4       67.56       71.35     25.58 o
   9  13   4        3.55      -23.36     30.32 o
  10  13   4       43.75       48.35     42.02 o
  11  13   4        0.33      -44.68     45.74 o
 -11  14   4        2.81       -0.78     27.35 o
 -10  14   4       15.99       53.13     26.75 o
  -9  14   4        0.93       14.85     21.28 o
  -8  14   4      104.78       97.06     18.87 o
  -7  14   4       27.08       30.10     16.91 o
  -6  14   4       32.63       64.22     20.21 o
  -5  14   4       77.60       67.49     17.02 o
  -4  14   4        0.07       -8.19     10.11 o
  -3  14   4        2.33        2.84      7.25 o
  -2  14   4        1.23        3.55     19.15 o
  -1  14   4       71.91       70.46     13.29 o
   0  14   4       46.15       -6.15     16.61 o
   1  14   4      501.13      517.39     30.67 o
   2  14   4       40.17       39.49     40.96 o
   3  14   4      317.64      336.06     25.53 o
   4  14   4        2.52        1.50      7.87 o
   5  14   4       83.37       84.28     11.99 o
   6  14   4       47.01        0.71     15.22 o
   7  14   4       89.27       96.45     23.81 o
   8  14   4        0.22      -35.11     31.57 o
   9  14   4      120.51      121.09     66.49 o
  10  14   4       26.92       39.48     40.43 o
 -10  15   4       27.63       69.81     28.64 o
  -9  15   4       63.03       52.02     26.40 o
  -8  15   4      247.55      218.11     37.23 o
  -7  15   4      210.78      175.53     27.66 o
  -6  15   4       37.90       24.47     21.28 o
  -5  15   4      783.07      782.72     49.47 o
  -4  15   4      492.78      494.29     18.89 o
  -3  15   4      779.98      828.24     38.83 o
  -2  15   4       95.53       97.54     17.31 o
  -1  15   4       29.43       24.60     14.34 o
   0  15   4       15.60       36.60     19.17 o
   1  15   4      119.65      164.01     44.15 o
   2  15   4        2.06       18.29     18.08 o
   3  15   4      465.22      458.79     25.05 o
   4  15   4       45.86       40.88     32.98 o
   5  15   4       21.08       11.21     10.18 o
   6  15   4        7.78       14.18     15.22 o
   7  15   4       69.58       50.15     23.61 o
   8  15   4      148.62      102.21     35.76 o
   9  15   4       20.15       16.06     26.23 o
  10  15   4        3.97       10.19     39.36 o
 -10  16   4       12.15      -38.30     44.85 o
  -9  16   4       11.48        8.33     26.32 o
  -8  16   4       28.47       50.00     26.60 o
  -7  16   4       51.54       31.91     21.28 o
  -6  16   4        0.12       37.23     24.47 o
  -5  16   4      448.09      531.54     59.57 o
  -4  16   4      124.45       92.59     12.81 o
  -3  16   4       28.56       41.58     22.87 o
  -2  16   4        8.17        2.25     14.95 o
  -1  16   4      302.56      353.22     25.75 o
   0  16   4      156.33      190.73     29.26 o
   1  16   4      259.64      296.38     38.83 o
   2  16   4       20.46       -1.74     16.35 o
   3  16   4      699.08      765.40     43.13 o
   4  16   4      165.26      181.32     24.52 o
   5  16   4       42.11       31.91     18.08 o
   6  16   4       88.52       53.01     28.72 o
   7  16   4       56.34       45.81     50.00 o
   8  16   4        0.01        8.89     25.19 o
   9  16   4       14.45       59.26     30.50 o
 -10  17   4       22.36       10.64     51.06 o
  -9  17   4       17.11       92.55     44.68 o
  -8  17   4      218.26      280.85     82.98 o
  -7  17   4        4.18       -1.06     43.62 o
  -6  17   4      283.96      358.51     53.19 o
  -5  17   4      261.54      226.59     41.49 o
  -4  17   4       45.58       65.03     29.79 o
  -3  17   4        4.29       -1.53     15.86 o
  -2  17   4       21.66       27.67     24.98 o
  -1  17   4      114.76      137.25     23.52 o
   0  17   4      731.96      772.77     40.11 o
   1  17   4        1.39       -1.87     21.47 o
   2  17   4        2.16      -10.72     18.09 o
   3  17   4       29.12        2.58     27.13 o
   4  17   4      161.43      131.91     41.49 o
   5  17   4       12.39      -14.08     36.70 o
   6  17   4       23.70       17.02     18.26 o
   7  17   4        4.02      -97.34     64.89 o
   8  17   4        6.38       41.49     51.06 o
   9  17   4       58.13      135.11     65.96 o
  -9  18   4       14.54      -39.36     57.45 o
  -8  18   4       27.65       47.87     53.19 o
  -7  18   4        0.04        5.32     62.77 o
  -6  18   4      376.07      408.51     63.83 o
  -5  18   4       52.73       -6.38     55.32 o
  -4  18   4        3.95       18.23     17.52 o
  -3  18   4      164.67      180.86     28.62 o
  -2  18   4      258.91      222.34     46.81 o
  -1  18   4       13.20       44.23     28.72 o
   0  18   4      132.06      128.94     23.17 o
   1  18   4       50.81       49.28     22.34 o
   2  18   4        0.02       42.84     23.94 o
   3  18   4        3.43      -24.66     44.15 o
   4  18   4        7.11      -13.39     18.30 o
   5  18   4      117.61       85.50     26.17 o
   6  18   4       29.45       87.23     48.94 o
   7  18   4       33.35        6.38     51.06 o
   8  18   4        2.82       50.00     51.06 o
  -9  19   4       17.74      122.34     69.15 o
  -8  19   4       26.53       35.11     42.55 o
  -7  19   4       42.46       54.25     44.68 o
  -6  19   4       51.98      -17.02     44.68 o
  -5  19   4       98.90       74.47     57.45 o
  -4  19   4       30.20        9.57     37.23 o
  -3  19   4      258.68      276.24     25.76 o
  -2  19   4       44.53       37.60     20.86 o
  -1  19   4       92.89      114.59     23.17 o
   0  19   4      250.18      225.98     34.04 o
   1  19   4      100.36       83.91     23.75 o
   2  19   4      185.91      228.61     36.17 o
   3  19   4       16.76       -8.23     25.94 o
   4  19   4      150.12      127.29     26.37 o
   5  19   4       31.38       78.72     46.81 o
   6  19   4        0.40       34.04     47.87 o
   7  19   4        3.92       46.81     53.19 o
   8  19   4        1.47      -39.36     63.83 o
  -8  20   4        4.60      109.57     78.72 o
  -7  20   4        0.23       65.96     51.06 o
  -6  20   4        0.95       47.87     68.08 o
  -5  20   4        1.48      -34.04     48.94 o
  -4  20   4      124.92      106.38     44.68 o
  -3  20   4        7.42      -17.02     24.47 o
  -2  20   4        4.16       19.56     19.68 o
  -1  20   4      101.64      144.03     26.84 o
   0  20   4       34.96        4.48     32.11 o
   1  20   4      175.46      135.04     26.58 o
   2  20   4        8.11       -7.75     26.73 o
   3  20   4       29.16       21.81     26.33 o
   4  20   4        0.83        7.71     28.72 o
   5  20   4        0.92       61.70     57.45 o
   6  20   4      114.48       27.66     87.23 o
   7  20   4        1.62      -37.23     61.70 o
  -7  21   4       13.62      -22.34     54.25 o
  -6  21   4        0.37      -27.66     72.34 o
  -5  21   4       19.03      -32.98     42.55 o
  -4  21   4        1.97      -52.13     42.55 o
  -3  21   4      107.88       85.11     42.55 o
  -2  21   4      110.92      160.64     31.91 o
  -1  21   4        1.64       18.08     26.60 o
   0  21   4       22.47       14.47     22.42 o
   1  21   4        4.23       29.50     22.18 o
   2  21   4       94.37      100.66     24.32 o
   3  21   4       26.59       36.29     22.20 o
   4  21   4       59.10       52.13     39.36 o
   5  21   4       69.70      118.08     55.32 o
   6  21   4       13.64       87.23     76.60 o
   7  21   4        0.57       41.49     61.70 o
  -6  22   4        5.13      -22.34     54.25 o
  -5  22   4       10.25       -8.51     48.94 o
  -4  22   4        1.00       32.98     47.87 o
  -3  22   4       16.32       37.23     45.74 o
  -2  22   4       51.37       25.53     34.04 o
  -1  22   4       67.75       84.04     31.91 o
   0  22   4       33.47       24.47     31.91 o
   1  22   4        3.79      -27.66     26.60 o
   2  22   4       21.47       37.23     27.66 o
   3  22   4        0.01      -19.15     71.28 o
   4  22   4       42.06       24.47     60.64 o
   5  22   4       73.36      103.19     79.79 o
   6  22   4       16.71       47.87     60.64 o
  -6  23   4        4.45       27.66     63.83 o
  -5  23   4       12.65       34.04     53.19 o
  -4  23   4       21.33       48.94     48.94 o
  -3  23   4        1.47       39.36     53.19 o
  -2  23   4        3.17      -97.34     64.89 o
  -1  23   4       11.98        5.32     35.11 o
   0  23   4       56.43       65.96     26.60 o
   1  23   4        4.00      -15.96     36.17 o
   2  23   4        0.29       64.89     29.79 o
   3  23   4        3.81      -12.77     50.00 o
   4  23   4        0.54      -15.96     58.51 o
   5  23   4       13.47      -63.83     56.38 o
  -4  24   4        1.68      -26.60     56.38 o
  -3  24   4       23.58       36.17     52.13 o
  -2  24   4      155.96      115.96     86.17 o
  -1  24   4        0.29      -31.91     50.00 o
   0  24   4       22.10       27.66     39.36 o
   1  24   4       45.94       22.34     48.94 o
   2  24   4        5.92       43.62     47.87 o
   3  24   4        8.12       47.87     56.38 o
   4  24   4        0.00      -37.23     53.19 o
  -3  25   4        0.03      -39.36     55.32 o
  -2  25   4       37.93       13.83     48.94 o
  -1  25   4       60.23      143.62     86.17 o
   0  25   4        1.41       15.96     40.43 o
   1  25   4       15.22      -25.53     50.00 o
   2  25   4        3.54       28.72     78.72 o
 -13   0   5       96.20       58.51     67.02 o
 -11   0   5       59.05       38.30     23.40 o
  -9   0   5      293.46      264.89     29.79 o
  -7   0   5       32.85        3.19     12.77 o
  -5   0   5     1075.22     1189.35     34.04 o
  -3   0   5      335.30      307.44     12.77 o
  -1   0   5     2125.54     2298.92     55.32 o
   1   0   5     1156.96     1126.59     39.36 o
   3   0   5      450.64      410.64     24.47 o
   5   0   5      208.25      226.59     35.11 o
   7   0   5      117.10      101.06     23.40 o
   9   0   5      127.92      152.13     41.49 o
  11   0   5      123.94       87.23     25.53 o
 -13   1   5       29.47        0.03     45.63 o
 -12   1   5       33.81       38.30     52.13 o
 -11   1   5       33.90       53.55     42.55 o
 -10   1   5      197.23      138.99     18.20 o
  -9   1   5       10.95        7.03     14.36 o
  -8   1   5        0.12        8.33     10.64 o
  -7   1   5      212.03      214.77     11.70 o
  -6   1   5       93.03       97.26     10.64 o
  -5   1   5      357.83      347.79     10.13 o
  -4   1   5      613.14      651.23     13.15 o
  -3   1   5       81.23       82.19      6.38 o
  -2   1   5      766.20      701.29     16.06 o
  -1   1   5      222.08      225.66      8.66 o
   0   1   5      394.42      405.45     12.79 o
   1   1   5      496.65      600.19     19.92 o
   2   1   5      330.58      380.65     14.65 o
   3   1   5      642.21      612.91     23.28 o
   4   1   5        1.29        5.85      9.03 o
   5   1   5       97.24      102.96     10.89 o
   6   1   5       10.50       11.17     12.04 o
   7   1   5       16.49        8.14     16.86 o
   8   1   5      449.06      458.38     38.30 o
   9   1   5      163.87      183.03     20.27 o
  10   1   5        4.07        7.32     29.79 o
  11   1   5       12.04       -0.42     19.67 o
  12   1   5        4.59       56.66     40.11 o
 -13   2   5        0.32       20.84     42.70 o
 -12   2   5        4.64       53.15     32.24 o
 -11   2   5        4.55       26.53     20.40 o
 -10   2   5       88.65       49.56     29.26 o
  -9   2   5        6.34        3.33     12.77 o
  -8   2   5        0.41       13.52     10.11 o
  -7   2   5       69.47       81.05     10.11 o
  -6   2   5       47.72       46.18      7.87 o
  -5   2   5      737.61      779.31     17.11 o
  -4   2   5     2771.10     2768.10     46.57 o
  -3   2   5      217.31      246.04      8.51 o
  -2   2   5      378.72      378.91     16.49 o
  -1   2   5     1471.61     1464.06     32.71 o
   0   2   5      125.86      157.43      9.04 o
   1   2   5      991.16     1007.79     29.22 o
   2   2   5     3875.01     3938.12    108.04 o
   3   2   5     2247.01     2344.76     69.43 o
   4   2   5     1888.36     1936.45     54.83 o
   5   2   5      173.30      180.24     13.15 o
   6   2   5      398.84      374.14     47.87 o
   7   2   5      514.77      468.17     26.80 o
   8   2   5       99.39       68.56     19.65 o
   9   2   5       11.75       21.00     14.65 o
  10   2   5       23.63       19.21     20.14 o
  11   2   5        5.99      -17.33     20.68 o
  12   2   5        4.33      -21.52     25.49 o
 -13   3   5        2.88        0.57     32.32 o
 -12   3   5       98.40      162.56     35.72 o
 -11   3   5      172.77      172.31     29.26 o
 -10   3   5       45.43       60.19     21.81 o
  -9   3   5       15.76       22.80     16.49 o
  -8   3   5      201.79      165.82     18.08 o
  -7   3   5       43.68       52.85      8.63 o
  -6   3   5      116.91      110.09     13.83 o
  -5   3   5        1.83        2.77      5.31 o
  -4   3   5      306.85      260.47      8.63 o
  -3   3   5       37.18       41.09      6.91 o
  -2   3   5      814.35      785.00     20.43 o
  -1   3   5       24.02       24.54      5.47 o
   0   3   5     5992.97     6017.01    152.58 o
   1   3   5        7.27        9.63      7.41 o
   2   3   5      620.34      695.28     21.43 o
   3   3   5        0.72       -5.32      8.17 o
   4   3   5        3.08        9.76      8.63 o
   5   3   5      110.15      107.25     18.62 o
   6   3   5      241.51      231.78     18.20 o
   7   3   5      351.70      353.19     20.43 o
   8   3   5      213.56      223.52     22.71 o
   9   3   5      719.92      795.09     38.52 o
  10   3   5      201.00      180.59     22.23 o
  11   3   5       23.20      -22.24     37.82 o
  12   3   5        5.20       -2.81     32.72 o
 -13   4   5       41.37       27.32     53.78 o
 -12   4   5        0.24      -26.14     22.34 o
 -11   4   5        0.27        3.45     21.84 o
 -10   4   5        1.20       17.19     17.19 o
  -9   4   5        3.25      -12.71     12.16 o
  -8   4   5     1413.09     1411.87     60.11 o
  -7   4   5       11.47       12.19      8.17 o
  -6   4   5      497.76      537.27     17.11 o
  -5   4   5       19.47       20.14     11.70 o
  -4   4   5        3.68       15.30      4.85 o
  -3   4   5      162.44      181.43      7.08 o
  -2   4   5      590.27      600.75     13.90 o
  -1   4   5      337.70      343.61     12.77 o
   0   4   5     1833.02     1771.52     47.55 o
   1   4   5      178.93      134.89      9.38 o
   2   4   5      144.38      130.46      9.38 o
   3   4   5     1138.41     1190.98     33.85 o
   4   4   5      338.75      338.58     24.47 o
   5   4   5       40.41       16.09     11.76 o
   6   4   5      120.80      105.28     14.95 o
   7   4   5       44.40       48.76     12.39 o
   8   4   5      645.29      666.62     32.02 o
   9   4   5       53.28       19.57     28.72 o
  10   4   5        0.11       21.10     19.65 o
  11   4   5        8.31       -1.41     23.20 o
  12   4   5        0.44       33.55     39.89 o
 -12   5   5        9.14       24.45     51.60 o
 -11   5   5       36.60       32.38     22.71 o
 -10   5   5        0.46       14.11     22.53 o
  -9   5   5      191.95      214.16     18.08 o
  -8   5   5       51.38       52.35     15.96 o
  -7   5   5     1174.34     1234.46     32.19 o
  -6   5   5        0.01       -1.46     11.70 o
  -5   5   5       35.24       35.53      6.65 o
  -4   5   5       17.76       23.31      9.57 o
  -3   5   5     1150.50     1159.16     26.06 o
  -2   5   5      467.86      424.08     11.28 o
  -1   5   5       71.41       95.29      8.27 o
   0   5   5     1456.63     1520.07     40.24 o
   1   5   5        1.41      -11.13     13.30 o
   2   5   5      173.61      161.51     10.89 o
   3   5   5       31.57       29.09      8.63 o
   4   5   5      173.20      214.42     15.41 o
   5   5   5       31.57       27.66      9.78 o
   6   5   5      486.07      530.25     20.21 o
   7   5   5        3.63       16.15     12.26 o
   8   5   5        2.07       24.39     19.15 o
   9   5   5      120.50      161.21     20.19 o
  10   5   5      178.33      164.56     28.72 o
  11   5   5        2.66      -21.20     38.83 o
  12   5   5        2.23       10.99     28.18 o
 -12   6   5       50.12       23.06     40.96 o
 -11   6   5      109.42      102.60     24.91 o
 -10   6   5       62.15       32.06     20.16 o
  -9   6   5      157.81      148.97     18.05 o
  -8   6   5      304.28      294.00     15.43 o
  -7   6   5      362.37      377.77     15.41 o
  -6   6   5      399.71      387.52     13.15 o
  -5   6   5       76.83       66.38      7.87 o
  -4   6   5        4.08       -2.39      4.33 o
  -3   6   5     2851.91     3024.62     57.45 o
  -2   6   5     1313.39     1433.05     28.72 o
  -1   6   5     2185.17     2354.74     47.69 o
   0   6   5       32.22       39.18      4.84 o
   1   6   5      422.08      430.95     22.34 o
   2   6   5        1.57       -7.86     15.43 o
   3   6   5      149.02      124.67     12.72 o
   4   6   5       72.65       69.15     13.30 o
   5   6   5       31.85       38.07     10.73 o
   6   6   5      607.65      587.34     36.17 o
   7   6   5        0.04        2.44     20.21 o
   8   6   5        1.60       -2.91     15.58 o
   9   6   5      167.92      183.93     22.74 o
  10   6   5        0.01      -25.31     29.63 o
  11   6   5       45.58        5.02     29.26 o
  12   6   5       43.62        3.30     27.16 o
 -12   7   5       19.98       10.52     29.79 o
 -11   7   5        2.90       17.90     21.21 o
 -10   7   5       84.67      113.62     41.49 o
  -9   7   5      102.05      105.75     40.43 o
  -8   7   5       22.33       13.49      7.70 o
  -7   7   5       53.74       55.32      8.17 o
  -6   7   5       93.50       78.38      9.04 o
  -5   7   5      124.28      142.12      9.03 o
  -4   7   5      115.38      124.02     15.43 o
  -3   7   5        5.37        4.42      5.80 o
  -2   7   5      447.19      477.55     13.15 o
  -1   7   5      984.76      963.04     26.60 o
   0   7   5     1853.10     1909.74     60.64 o
   1   7   5     1990.06     2091.52     58.62 o
   2   7   5       45.98       47.63     11.70 o
   3   7   5     1235.94     1238.31     44.14 o
   4   7   5        7.00        8.67     10.13 o
   5   7   5      529.85      495.61     42.02 o
   6   7   5       33.77       33.75     30.85 o
   7   7   5      249.73      224.68     16.50 o
   8   7   5       94.07      102.97     22.87 o
   9   7   5       28.12       18.65     16.81 o
  10   7   5        4.74        7.45     25.58 o
  11   7   5        3.94      -21.54     62.77 o
 -12   8   5        9.87       26.34     26.73 o
 -11   8   5       16.32      -11.68     32.42 o
 -10   8   5        0.97       49.80     28.72 o
  -9   8   5        5.52       12.60     24.47 o
  -8   8   5      163.28      105.21     23.94 o
  -7   8   5       23.61       27.04      6.65 o
  -6   8   5      134.70      154.03     21.28 o
  -5   8   5      557.45      586.10     26.60 o
  -4   8   5      284.63      297.30     12.20 o
  -3   8   5      359.47      332.44     11.99 o
  -2   8   5     1966.82     2163.40     44.48 o
  -1   8   5      212.24      218.15     18.62 o
   0   8   5       15.38       17.55      9.04 o
   1   8   5       35.92       43.60      5.01 o
   2   8   5     2428.13     2395.76     57.98 o
   3   8   5       25.22       31.91      7.51 o
   4   8   5       75.93       65.07     11.70 o
   5   8   5       32.55       32.74      9.82 o
   6   8   5       71.07       77.23     30.32 o
   7   8   5       87.07       79.07     14.36 o
   8   8   5       23.56       27.46     17.88 o
   9   8   5       60.91       46.04     18.85 o
  10   8   5       43.51       17.91     36.52 o
  11   8   5        0.74      -10.06     75.53 o
 -12   9   5       72.42       73.51     27.35 o
 -11   9   5       11.79      -16.66     26.75 o
 -10   9   5        0.01      -20.37     23.52 o
  -9   9   5        0.20        4.34     17.88 o
  -8   9   5      148.53      134.38     19.51 o
  -7   9   5       28.02       23.15      7.70 o
  -6   9   5        1.58       -0.53      9.04 o
  -5   9   5        4.86        5.38      6.38 o
  -4   9   5      265.98      247.29     11.21 o
  -3   9   5       76.07       70.13      9.57 o
  -2   9   5      122.95      159.84     15.96 o
  -1   9   5        9.43        9.93      8.93 o
   0   9   5        3.67      -10.24     11.76 o
   1   9   5      106.34      123.70      5.93 o
   2   9   5        5.60        8.87     11.99 o
   3   9   5      860.61      827.67     25.82 o
   4   9   5      613.75      574.94     18.76 o
   5   9   5      197.50      185.45     13.15 o
   6   9   5       58.35       58.55     11.64 o
   7   9   5       43.88       29.42     18.62 o
   8   9   5      297.88      289.61     22.15 o
   9   9   5        0.75      -36.75     28.53 o
  10   9   5       26.92       41.30     30.50 o
  11   9   5        5.87       -3.65     33.07 o
 -12  10   5       35.67       45.86     31.41 o
 -11  10   5        6.74       98.19     32.32 o
 -10  10   5       39.05       70.65     26.06 o
  -9  10   5        2.30      -33.16     22.11 o
  -8  10   5        6.70       -4.14     18.34 o
  -7  10   5       46.49       44.62     18.30 o
  -6  10   5     1058.91     1102.23     30.27 o
  -5  10   5        1.23       -1.12      6.43 o
  -4  10   5      298.20      305.12     20.65 o
  -3  10   5       18.45       35.04      6.75 o
  -2  10   5      212.59      198.83     14.31 o
  -1  10   5       86.38      100.04     12.99 o
   0  10   5        1.02       13.09      9.69 o
   1  10   5       88.39      103.29     19.15 o
   2  10   5       45.20       27.82      6.02 o
   3  10   5       26.42       17.74      8.34 o
   4  10   5      199.12      206.92     13.15 o
   5  10   5       93.36       64.58     10.21 o
   6  10   5        1.13      -15.16     10.11 o
   7  10   5        0.53        5.67     17.55 o
   8  10   5        0.08       -7.59     18.62 o
   9  10   5      143.75      165.47     38.30 o
  10  10   5        2.00       14.52     41.74 o
  11  10   5       90.65       95.80     40.53 o
 -11  11   5        3.85        1.72     24.23 o
 -10  11   5       25.14       19.93     27.18 o
  -9  11   5       14.42       32.52     38.30 o
  -8  11   5       51.41       26.60     59.57 o
  -7  11   5       43.05       35.21     16.06 o
  -6  11   5       15.81       -1.28      5.31 o
  -5  11   5      259.39      307.58     15.74 o
  -4  11   5       73.75       71.88     13.30 o
  -3  11   5      113.05      131.02      9.02 o
  -2  11   5      119.51      135.96     15.85 o
  -1  11   5      126.59      137.49     15.08 o
   0  11   5       37.54       42.07     11.76 o
   1  11   5       59.46       79.38     12.39 o
   2  11   5     1339.48     1358.33     43.88 o
   3  11   5       71.70       77.73      9.17 o
   4  11   5       44.89       83.25     13.53 o
   5  11   5     1112.62     1099.00     36.49 o
   6  11   5        0.01        0.39     21.28 o
   7  11   5      132.29       91.84     15.69 o
   8  11   5       16.46       46.65     26.26 o
   9  11   5       29.23      -13.78     31.49 o
  10  11   5       70.51       45.62     35.25 o
  11  11   5        0.18      -14.42     32.32 o
 -11  12   5        0.15       -1.00     24.48 o
 -10  12   5       21.13       31.02     28.72 o
  -9  12   5       28.83       32.31     26.73 o
  -8  12   5        0.81       11.03     15.85 o
  -7  12   5      167.37      143.04     18.42 o
  -6  12   5        5.31      -15.89     20.74 o
  -5  12   5       75.84       69.80     15.43 o
  -4  12   5       17.86        1.11      7.25 o
  -3  12   5      278.37      288.17     14.36 o
  -2  12   5       67.74       68.71     22.34 o
  -1  12   5      412.60      418.48     18.76 o
   0  12   5      133.97      136.13     17.87 o
   1  12   5     1178.17     1217.90     62.23 o
   2  12   5       10.97        8.89      4.91 o
   3  12   5       26.05       19.57      7.70 o
   4  12   5        7.91        9.87      8.73 o
   5  12   5        5.43        4.10     23.94 o
   6  12   5       47.37       42.39     14.89 o
   7  12   5       23.81       16.02     54.79 o
   8  12   5       28.40       13.30     21.64 o
   9  12   5       80.76       69.53     32.56 o
  10  12   5        6.06      -24.75     36.20 o
 -11  13   5        5.79        5.43     73.40 o
 -10  13   5       14.85        5.23     37.23 o
  -9  13   5       19.86       38.95     21.59 o
  -8  13   5      106.94       93.99     24.40 o
  -7  13   5      259.60      294.07     35.41 o
  -6  13   5      277.07      250.54     25.27 o
  -5  13   5      382.58      467.69     52.66 o
  -4  13   5      118.32      107.85      9.04 o
  -3  13   5      125.41      104.93     10.64 o
  -2  13   5      270.42      274.31     19.92 o
  -1  13   5      214.06      191.72     19.68 o
   0  13   5        6.18      -24.52     16.35 o
   1  13   5      109.67      108.79     19.08 o
   2  13   5      487.12      482.89     49.47 o
   3  13   5      500.73      497.69     40.96 o
   4  13   5       29.40       36.81     11.99 o
   5  13   5      372.21      336.67     23.33 o
   6  13   5       58.16       57.18     18.08 o
   7  13   5      125.97      116.59     18.17 o
   8  13   5      166.76      121.81     32.35 o
   9  13   5        7.89       35.22     38.57 o
  10  13   5        8.81      -44.46     29.64 o
 -11  14   5       39.33       55.70     36.34 o
 -10  14   5        0.00       -7.97     28.78 o
  -9  14   5       10.21       49.01     27.13 o
  -8  14   5       29.76       21.53     23.17 o
  -7  14   5       80.27       67.96     30.85 o
  -6  14   5       92.70       98.01     38.83 o
  -5  14   5      122.82       92.85     13.26 o
  -4  14   5      382.47      431.13     19.68 o
  -3  14   5      281.08      313.68     12.57 o
  -2  14   5        0.46      -13.54     12.26 o
  -1  14   5       53.22       39.84     14.54 o
   0  14   5      393.90      356.38     29.64 o
   1  14   5      109.13       89.74     18.01 o
   2  14   5      152.54      123.62     26.06 o
   3  14   5      491.03      518.35     21.88 o
   4  14   5      647.03      637.23     30.64 o
   5  14   5       22.66       20.86     12.54 o
   6  14   5        0.65       18.95     17.01 o
   7  14   5        9.74       -9.90     25.75 o
   8  14   5        9.78       36.29     22.74 o
   9  14   5       19.29       10.64     26.07 o
  10  14   5       22.61       53.44     34.07 o
 -10  15   5        9.20       52.55     36.34 o
  -9  15   5        9.61       40.45     34.04 o
  -8  15   5       36.30       47.87     29.79 o
  -7  15   5        8.36       31.95     37.77 o
  -6  15   5      264.27      218.53     37.23 o
  -5  15   5      168.29      195.44     33.51 o
  -4  15   5        1.46      -22.59     43.08 o
  -3  15   5      259.89      258.43     43.08 o
  -2  15   5      241.85      192.50     20.45 o
  -1  15   5      432.27      414.74     31.17 o
   0  15   5      666.31      695.75     39.36 o
   1  15   5     1521.25     1508.50     54.85 o
   2  15   5      269.62      286.90     24.79 o
   3  15   5      998.94     1089.06     67.55 o
   4  15   5      851.35      955.29     40.43 o
   5  15   5        8.93        6.91     12.96 o
   6  15   5        0.41       12.43     12.81 o
   7  15   5        0.13      -39.82     54.79 o
   8  15   5        0.16      -17.02     39.36 o
   9  15   5        5.36        8.51     47.87 o
 -10  16   5        8.12       93.86     53.72 o
  -9  16   5       42.49       90.42     51.06 o
  -8  16   5       10.13        1.06     39.36 o
  -7  16   5       32.55      -29.79     40.43 o
  -6  16   5      129.90      127.66     40.43 o
  -5  16   5      228.11      245.74     47.87 o
  -4  16   5       53.56       18.51     20.74 o
  -3  16   5       36.53       28.08     22.34 o
  -2  16   5       66.18       63.52     22.41 o
  -1  16   5      193.49      163.69     21.66 o
   0  16   5       40.32       77.82     19.56 o
   1  16   5       46.46       43.96     18.76 o
   2  16   5        8.04       15.30     18.87 o
   3  16   5        3.96        6.91     22.18 o
   4  16   5      253.85      284.27     31.91 o
   5  16   5       53.26       44.30     13.88 o
   6  16   5       23.28       28.89     21.81 o
   7  16   5       19.59       -5.32     61.70 o
   8  16   5       13.24       57.45     53.19 o
   9  16   5        0.13      -57.45     54.25 o
  -9  17   5        0.52       87.23     54.25 o
  -8  17   5        1.62      -92.55     61.70 o
  -7  17   5        2.17       47.87     46.81 o
  -6  17   5        2.00       20.99     28.78 o
  -5  17   5       23.27       41.49     36.17 o
  -4  17   5       22.57       45.74     29.26 o
  -3  17   5       75.22       92.95     19.97 o
  -2  17   5       95.64      104.10     23.69 o
  -1  17   5       45.90       57.89     19.92 o
   0  17   5      206.78      204.19     31.35 o
   1  17   5     1424.43     1689.35    114.89 o
   2  17   5       40.13       17.49     23.52 o
   3  17   5       66.76       57.49     26.20 o
   4  17   5      128.81      131.63     24.23 o
   5  17   5       69.02       20.92     23.98 o
   6  17   5       11.54       45.74     39.36 o
   7  17   5        0.26       13.83     55.32 o
   8  17   5        0.92      -28.72     52.13 o
   9  17   5        5.83      -12.77     89.36 o
  -9  18   5       13.83      -20.21     59.57 o
  -8  18   5        0.62       44.68     53.19 o
  -7  18   5       23.12      114.89     65.96 o
  -6  18   5      106.48      128.72     51.06 o
  -5  18   5       18.31        0.00     45.74 o
  -4  18   5      172.54      194.68     47.87 o
  -3  18   5      281.49      285.20     33.63 o
  -2  18   5      126.90       89.65     28.19 o
  -1  18   5       96.63      132.49     28.20 o
   0  18   5        0.70       -5.40     30.85 o
   1  18   5       51.29       63.80     29.98 o
   2  18   5       60.06       48.97     24.33 o
   3  18   5      265.23      285.47     56.91 o
   4  18   5        5.12       14.89     24.52 o
   5  18   5       15.26       14.89     39.36 o
   6  18   5       20.70      -36.17     44.68 o
   7  18   5       10.02       10.64     52.13 o
   8  18   5       14.57      -32.98     52.13 o
  -8  19   5      104.92      173.40     55.32 o
  -7  19   5      153.06      175.53     56.38 o
  -6  19   5       53.16       21.28     50.00 o
  -5  19   5       11.54       26.21     31.05 o
  -4  19   5       14.51      -28.72     40.43 o
  -3  19   5       44.63       21.51     27.51 o
  -2  19   5      249.41      330.55     39.89 o
  -1  19   5        3.91       -7.32     37.77 o
   0  19   5      316.34      291.35     36.77 o
   1  19   5       21.99        9.33     25.29 o
   2  19   5       66.44       88.45     93.08 o
   3  19   5        0.35      -10.43     25.28 o
   4  19   5       58.44       34.33     54.79 o
   5  19   5       12.82       11.70     42.55 o
   6  19   5       30.74       -7.45     51.06 o
   7  19   5        0.67      -52.13     55.32 o
  -8  20   5       11.46      -27.66     79.79 o
  -7  20   5        2.66        9.57     50.00 o
  -6  20   5       22.63      -15.96     70.21 o
  -5  20   5      158.96      129.79     46.81 o
  -4  20   5        0.79      -17.49     62.23 o
  -3  20   5        7.50      -21.28     40.43 o
  -2  20   5       40.04        8.37     27.66 o
  -1  20   5        0.09      -15.50     25.54 o
   0  20   5        7.70       -2.97     23.17 o
   1  20   5       88.28      185.50     86.17 o
   2  20   5       32.92       28.10     29.26 o
   3  20   5       50.16       15.68     23.48 o
   4  20   5        0.07       54.76     34.50 o
   5  20   5       13.54       39.36     52.13 o
   6  20   5        0.24      -39.36     48.94 o
   7  20   5       33.13       11.70     54.25 o
  -7  21   5        0.73       74.47     60.64 o
  -6  21   5        5.82      -69.15     73.40 o
  -5  21   5       18.39       27.66     54.25 o
  -4  21   5       13.10        4.26     45.74 o
  -3  21   5       38.08       48.27     29.84 o
  -2  21   5       73.63       91.97     27.13 o
  -1  21   5       49.35      -27.05     29.09 o
   0  21   5       77.19       49.24     33.19 o
   1  21   5       51.45       -4.28     29.12 o
   2  21   5        0.16       17.54     29.22 o
   3  21   5       17.31       42.16     25.76 o
   4  21   5        4.93       -3.19     47.87 o
   5  21   5       32.44       75.53     56.38 o
   6  21   5        0.42       -6.38     59.57 o
  -6  22   5        0.02       65.96     59.57 o
  -5  22   5        3.48        8.51     52.13 o
  -4  22   5        8.82       -9.57     47.87 o
  -3  22   5        4.07       13.83     48.94 o
  -2  22   5       25.75       -5.80     55.32 o
  -1  22   5      252.95      287.47     63.30 o
   0  22   5       66.69       43.00     46.28 o
   1  22   5        1.22       21.23     37.81 o
   2  22   5       10.34       18.03     35.58 o
   3  22   5        1.45      -25.76     38.50 o
   4  22   5       22.90       23.40     67.02 o
   5  22   5        0.53        7.45     57.45 o
  -5  23   5        9.04       80.85     60.64 o
  -4  23   5        5.20       13.83     60.64 o
  -3  23   5        2.94       -3.19     47.87 o
  -2  23   5       49.67      -20.21     71.28 o
  -1  23   5       28.42       38.30     32.98 o
   0  23   5       11.54      -10.43     24.78 o
   1  23   5        3.46      -26.51     26.37 o
   2  23   5       25.90        6.85     23.51 o
   3  23   5       18.12      -43.62     75.53 o
   4  23   5       26.62      -93.62     84.04 o
  -4  24   5       25.66       80.85     59.57 o
  -3  24   5       20.58      -48.94     58.51 o
  -2  24   5        0.19      -90.96     60.64 o
  -1  24   5       10.57      -38.30     50.00 o
   0  24   5       64.45       37.23     47.87 o
   1  24   5       46.16       27.66     37.23 o
   2  24   5        1.02      -62.77     74.47 o
   3  24   5        0.32        8.51     52.13 o
  -1  25   5        9.27       80.85     52.13 o
   0  25   5        5.99       13.83     38.30 o
 -12   0   6       20.61      -31.91     45.74 o
 -10   0   6      133.14       71.28     17.02 o
  -8   0   6      502.75      474.46     25.53 o
  -6   0   6     1765.70     1764.88     52.13 o
  -4   0   6       60.58       64.89      9.57 o
  -2   0   6      661.04      646.80     20.21 o
   0   0   6     4303.47     4346.78    138.30 o
   2   0   6     6300.73     6552.08    275.53 o
   4   0   6      967.27      957.44     47.87 o
   6   0   6     1247.25     1274.46     91.49 o
   8   0   6       62.90       91.49     24.47 o
  10   0   6      109.05      148.94     32.98 o
  12   0   6       57.05       29.79     52.13 o
 -12   1   6       60.12       44.00     48.94 o
 -11   1   6       25.98       17.55     23.62 o
 -10   1   6        4.70       -1.60     16.49 o
  -9   1   6      275.99      312.75     36.17 o
  -8   1   6      263.71      250.42     13.77 o
  -7   1   6      106.63      102.32     10.13 o
  -6   1   6      422.49      418.09     14.06 o
  -5   1   6     1400.52     1501.15     30.40 o
  -4   1   6     1035.18      985.86     19.84 o
  -3   1   6        0.85        0.00      5.88 o
  -2   1   6      547.76      556.54     19.68 o
  -1   1   6      282.32      283.63     10.89 o
   0   1   6     5440.51     5780.97    155.36 o
   1   1   6      348.62      359.73     14.29 o
   2   1   6      863.68      916.41     29.31 o
   3   1   6       38.95       29.96      9.20 o
   4   1   6       95.59       91.52     11.64 o
   5   1   6       27.50       26.80     13.90 o
   6   1   6      560.15      533.13     60.11 o
   7   1   6        0.17       -3.81     16.16 o
   8   1   6      970.05     1047.32     51.14 o
   9   1   6       32.04       32.98     26.60 o
  10   1   6        8.27      -12.77     19.56 o
  11   1   6        0.03       30.36     22.18 o
  12   1   6        6.09      -19.86     40.11 o
 -12   2   6        0.03       -7.41     42.55 o
 -11   2   6        0.17      -13.43     19.16 o
 -10   2   6       56.65       83.75     13.15 o
  -9   2   6      281.76      328.25     24.47 o
  -8   2   6      335.67      289.22     16.09 o
  -7   2   6      209.58      239.88     14.23 o
  -6   2   6        0.00       -8.71      7.87 o
  -5   2   6      168.12      185.76      9.78 o
  -4   2   6        5.43       15.96      6.02 o
  -3   2   6      296.19      257.46     11.28 o
  -2   2   6       18.04       14.89      7.45 o
  -1   2   6       25.24       17.73      6.66 o
   0   2   6      586.29      654.31     21.02 o
   1   2   6       75.71       56.75     19.68 o
   2   2   6      616.58      681.34     23.26 o
   3   2   6      286.77      329.62     17.25 o
   4   2   6     1602.08     1563.59     50.71 o
   5   2   6      158.41      159.57     17.87 o
   6   2   6     1181.10     1225.66    192.55 o
   7   2   6       40.88       42.90     16.06 o
   8   2   6      222.78      223.07     24.98 o
   9   2   6       80.52       87.59     18.68 o
  10   2   6       20.57       -7.45     23.36 o
  11   2   6        7.29       17.06     21.47 o
  12   2   6       25.64       80.66     34.04 o
 -12   3   6       38.74        8.17     34.76 o
 -11   3   6       87.66      117.35     25.76 o
 -10   3   6       11.20        9.37     10.79 o
  -9   3   6      127.40      165.87     16.16 o
  -8   3   6      178.08      145.87     13.18 o
  -7   3   6        1.39       -6.16      9.99 o
  -6   3   6      134.11      143.36     12.77 o
  -5   3   6       22.23       22.00      7.12 o
  -4   3   6       39.05       37.81      6.36 o
  -3   3   6     1466.21     1573.58     29.31 o
  -2   3   6     1645.96     1592.72     34.60 o
  -1   3   6      767.99      781.32     21.47 o
   0   3   6       33.55       16.49      9.03 o
   1   3   6     2996.05     3181.64     93.69 o
   2   3   6       13.08        8.36     10.21 o
   3   3   6       95.10       99.50     11.64 o
   4   3   6        3.91       15.23     11.76 o
   5   3   6      358.46      358.12     21.08 o
   6   3   6      171.61      135.66     18.42 o
   7   3   6      952.23      988.79     44.75 o
   8   3   6      104.60      123.40     36.17 o
   9   3   6       55.66       54.03     19.84 o
  10   3   6        4.26      -28.27     18.85 o
  11   3   6        9.14      -16.34     37.77 o
  12   3   6       29.91       52.77     33.64 o
 -12   4   6        1.49        7.34     38.83 o
 -11   4   6        5.79       10.64     42.55 o
 -10   4   6       30.08       17.15     16.49 o
  -9   4   6        0.23       19.86     34.57 o
  -8   4   6      427.38      403.60     18.62 o
  -7   4   6       19.38       32.24      9.69 o
  -6   4   6       66.42       80.54      9.44 o
  -5   4   6      626.40      577.40     16.86 o
  -4   4   6      106.66       95.43     11.17 o
  -3   4   6       60.14       37.70      9.04 o
  -2   4   6     1147.82     1275.90     27.45 o
  -1   4   6       77.77      108.77     14.89 o
   0   4   6     2856.64     2968.84     84.96 o
   1   4   6     2224.94     2312.34     63.64 o
   2   4   6        4.26       19.68      9.03 o
   3   4   6      523.63      498.48     51.60 o
   4   4   6        9.05        9.31     15.08 o
   5   4   6     1214.67     1146.80     54.25 o
   6   4   6       81.58       99.23     18.30 o
   7   4   6      101.52      102.68     31.38 o
   8   4   6      227.57      241.36     21.03 o
   9   4   6       12.91       14.67     26.06 o
  10   4   6       87.41       39.60     34.57 o
  11   4   6       58.61       35.50     33.97 o
 -12   5   6        0.08      -37.70     28.19 o
 -11   5   6       54.91      161.70     56.38 o
 -10   5   6        0.06       19.33     19.17 o
  -9   5   6       93.92       69.25     37.77 o
  -8   5   6        6.12        5.32     11.42 o
  -7   5   6      386.24      364.91     14.82 o
  -6   5   6      801.32      852.40     54.25 o
  -5   5   6      122.65      110.38     13.83 o
  -4   5   6        0.44       -1.49      6.38 o
  -3   5   6       48.02       37.77      6.77 o
  -2   5   6      680.61      603.93     16.16 o
  -1   5   6      163.04      140.30      9.17 o
   0   5   6     3544.26     3913.38    103.74 o
   1   5   6       32.77       24.47     12.77 o
   2   5   6        0.96       -2.78      9.57 o
   3   5   6       10.10       27.28     15.96 o
   4   5   6      991.51      969.27     63.83 o
   5   5   6      288.36      310.88     19.67 o
   6   5   6      225.24      215.76     23.76 o
   7   5   6        0.89        4.26     21.28 o
   8   5   6      197.61      201.49     29.26 o
   9   5   6       34.47       39.49     19.16 o
  10   5   6       18.21       28.97     54.79 o
  11   5   6        0.05      -13.29     43.15 o
 -12   6   6        0.14       41.87     29.47 o
 -11   6   6       37.80       22.46     29.84 o
 -10   6   6       55.18       28.45     21.20 o
  -9   6   6        9.76       -8.21     20.43 o
  -8   6   6       21.41       19.36     16.49 o
  -7   6   6      572.35      597.03     39.89 o
  -6   6   6        8.16       -5.02      9.04 o
  -5   6   6      613.76      622.37     18.62 o
  -4   6   6        5.58       -4.85      5.88 o
  -3   6   6     1318.12     1391.79     29.71 o
  -2   6   6       24.22       37.23      7.87 o
  -1   6   6       17.68       11.91      7.45 o
   0   6   6        0.42        0.31     10.11 o
   1   6   6        0.47      -15.35     17.02 o
   2   6   6      131.82      131.60     20.21 o
   3   6   6       62.62       64.08     14.06 o
   4   6   6      215.67      238.26     21.43 o
   5   6   6      310.13      344.23     19.87 o
   6   6   6      221.34      211.01     18.60 o
   7   6   6        2.71        1.97     14.76 o
   8   6   6       26.47       16.76     39.89 o
   9   6   6       56.61       61.68     30.40 o
  10   6   6        9.45       -1.92     32.07 o
  11   6   6       13.77      -23.24     29.64 o
 -12   7   6        1.79        8.03     25.86 o
 -11   7   6        1.75      -14.18     22.85 o
 -10   7   6        3.23       -8.62     21.97 o
  -9   7   6       31.87        5.52     21.95 o
  -8   7   6        0.04      -12.74     10.64 o
  -7   7   6       19.31        7.40     11.17 o
  -6   7   6      333.06      302.26     14.54 o
  -5   7   6      485.96      512.75     22.87 o
  -4   7   6      398.28      368.17     13.02 o
  -3   7   6       75.76       73.19      6.77 o
  -2   7   6       33.33       28.12      6.66 o
  -1   7   6      142.66      158.94      8.56 o
   0   7   6       46.80       35.75      5.80 o
   1   7   6      960.15      981.41     48.94 o
   2   7   6       39.94       32.60     13.18 o
   3   7   6      483.82      461.30     25.53 o
   4   7   6      378.65      349.57     21.06 o
   5   7   6       21.15       11.70     12.04 o
   6   7   6        1.53       -3.46     18.08 o
   7   7   6       10.20        7.90     17.55 o
   8   7   6      209.35      178.47     21.34 o
   9   7   6        1.98       -1.35     44.15 o
  10   7   6       28.04      -48.66     42.11 o
  11   7   6        0.24       14.64     38.38 o
 -12   8   6        1.78        8.51     25.44 o
 -11   8   6        1.93       34.61     24.40 o
 -10   8   6      105.55       79.30     24.47 o
  -9   8   6      117.35      136.50     20.86 o
  -8   8   6      119.00      100.87     39.36 o
  -7   8   6      132.95      138.10     15.96 o
  -6   8   6       37.17       17.58      8.43 o
  -5   8   6      492.76      522.78     19.65 o
  -4   8   6      604.24      581.50     30.85 o
  -3   8   6      215.77      239.63     11.91 o
  -2   8   6       13.02       12.77      6.56 o
  -1   8   6      134.98      113.77     14.89 o
   0   8   6      273.86      266.23     15.04 o
   1   8   6        4.97        2.10     11.32 o
   2   8   6      624.23      614.78     30.32 o
   3   8   6       20.40       19.66      7.51 o
   4   8   6      233.07      232.55     14.82 o
   5   8   6      576.37      533.01     24.04 o
   6   8   6      119.02      109.13     25.53 o
   7   8   6       56.01       31.89     16.56 o
   8   8   6        0.04       20.66     33.51 o
   9   8   6       41.73       41.19     20.43 o
  10   8   6        0.01      -16.92     34.24 o
  11   8   6       54.88       26.94     46.79 o
 -12   9   6        0.01       35.89     32.64 o
 -11   9   6        2.85      -27.03     35.11 o
 -10   9   6       25.82        1.93     27.51 o
  -9   9   6       98.98       89.41     24.23 o
  -8   9   6        5.24      -22.23     14.82 o
  -7   9   6      193.93      236.03     14.06 o
  -6   9   6       65.62       62.67      9.38 o
  -5   9   6        4.44       -2.13      6.66 o
  -4   9   6      252.21      230.72     11.76 o
  -3   9   6      576.11      624.50     26.60 o
  -2   9   6      422.49      387.93     19.42 o
  -1   9   6      937.98      921.96     30.40 o
   0   9   6       73.67       60.05     13.15 o
   1   9   6        3.66        8.30      7.45 o
   2   9   6      112.06      138.89     12.77 o
   3   9   6      571.86      527.78     19.92 o
   4   9   6        0.07       -4.07      9.99 o
   5   9   6      192.42      170.32     22.87 o
   6   9   6      115.42      118.72     16.35 o
   7   9   6       21.55       36.02     18.08 o
   8   9   6       42.09       49.61     23.18 o
   9   9   6        0.10      -29.07     32.87 o
  10   9   6        0.55       -5.31     29.14 o
  11   9   6        2.62       14.53     35.14 o
 -11  10   6        0.24      -11.98     35.11 o
 -10  10   6        8.83        0.39     27.64 o
  -9  10   6       91.56       85.46     25.97 o
  -8  10   6       86.41      131.68     28.19 o
  -7  10   6       34.59       32.96     16.53 o
  -6  10   6      219.13      226.54     14.89 o
  -5  10   6      562.78      536.33     32.45 o
  -4  10   6       51.82       36.75     12.23 o
  -3  10   6       79.27       65.32     25.00 o
  -2  10   6        5.73       26.75     25.00 o
  -1  10   6       67.78       74.75     22.34 o
   0  10   6      175.79      167.13     20.21 o
   1  10   6       89.85      113.05     20.21 o
   2  10   6      310.64      266.64     13.50 o
   3  10   6     1337.05     1387.32     52.65 o
   4  10   6       25.76       15.43     12.87 o
   5  10   6       32.06       31.26     15.13 o
   6  10   6       23.53       15.44     15.13 o
   7  10   6        3.49      -20.43     18.08 o
   8  10   6        4.62        6.38     15.22 o
   9  10   6       24.57       27.00     36.34 o
  10  10   6        6.92        8.69     56.91 o
  11  10   6        0.04       -2.37     42.55 o
 -11  11   6        0.01        5.39     27.08 o
 -10  11   6       13.63       18.19     25.24 o
  -9  11   6        7.04        2.23     21.42 o
  -8  11   6        1.10       -1.41     32.45 o
  -7  11   6       15.71       27.68     27.66 o
  -6  11   6      155.61      169.89     14.89 o
  -5  11   6      479.39      467.11     17.87 o
  -4  11   6       34.12       38.11      8.73 o
  -3  11   6      612.68      635.96     25.44 o
  -2  11   6        1.64       -5.32     22.34 o
  -1  11   6       47.22       52.24     44.68 o
   0  11   6       61.26       80.31     17.87 o
   1  11   6       35.35       60.08     18.63 o
   2  11   6      706.38      728.43     45.21 o
   3  11   6       75.52       67.42     10.18 o
   4  11   6      166.31      146.95     34.04 o
   5  11   6     1152.64     1193.58     46.38 o
   6  11   6       11.79       21.09     20.21 o
   7  11   6       22.17        2.32     25.00 o
   8  11   6       82.62       70.72     30.40 o
   9  11   6       13.89       61.40     26.60 o
  10  11   6       17.70       47.08     72.87 o
 -11  12   6       20.07       12.28     40.43 o
 -10  12   6       16.59       41.49     26.64 o
  -9  12   6        3.07       -1.52     25.53 o
  -8  12   6      242.42      275.75     26.37 o
  -7  12   6      107.13       88.80     23.69 o
  -6  12   6      656.01      656.04     29.42 o
  -5  12   6      177.90      177.88     12.77 o
  -4  12   6     1205.86     1155.29     34.49 o
  -3  12   6       31.03       44.12     14.23 o
  -2  12   6       22.86       22.56     14.89 o
  -1  12   6       30.07       22.87     20.90 o
   0  12   6       96.00       80.64     18.30 o
   1  12   6      292.67      298.79     22.42 o
   2  12   6       49.00       51.66     13.83 o
   3  12   6      155.24      152.33     25.00 o
   4  12   6      234.49      250.60     16.81 o
   5  12   6      209.05      244.85     28.19 o
   6  12   6       18.89       30.20     17.76 o
   7  12   6       64.34       31.91     19.47 o
   8  12   6      117.37      107.39     31.24 o
   9  12   6       14.33       49.83     87.77 o
  10  12   6        1.47      -10.32     37.18 o
 -11  13   6       33.12      107.38     44.18 o
 -10  13   6        4.12        9.57     44.68 o
  -9  13   6        9.70       51.16     20.92 o
  -8  13   6        0.02      -21.11     21.16 o
  -7  13   6        0.10      -13.00     21.42 o
  -6  13   6      196.34      124.18     25.00 o
  -5  13   6       89.26       59.15     10.99 o
  -4  13   6        0.05        0.43      7.03 o
  -3  13   6        0.49        7.07     12.20 o
  -2  13   6      107.77      144.03     15.58 o
  -1  13   6       37.45       43.93     20.27 o
   0  13   6      999.22     1054.62     44.75 o
   1  13   6     2145.46     2306.60    163.83 o
   2  13   6      311.33      322.20     24.69 o
   3  13   6       48.63       37.75     25.53 o
   4  13   6      140.75      115.37     14.45 o
   5  13   6        4.13       -0.28     12.23 o
   6  13   6       53.00       64.16     31.38 o
   7  13   6      219.72      214.72     24.29 o
   8  13   6       32.66       20.44     28.88 o
   9  13   6        7.34      -21.43     48.40 o
  10  13   6       11.12       55.32     57.45 o
 -10  14   6        3.19       21.08     31.96 o
  -9  14   6        2.35       47.87     52.13 o
  -8  14   6       16.77       59.57     44.68 o
  -7  14   6       34.02       19.64     21.28 o
  -6  14   6       33.21       14.91     53.19 o
  -5  14   6      278.34      331.11     25.30 o
  -4  14   6      265.26      233.91     14.36 o
  -3  14   6      561.68      527.64     26.53 o
  -2  14   6      224.58      241.30     24.48 o
  -1  14   6       41.21       45.72     18.01 o
   0  14   6       34.61       51.25     20.90 o
   1  14   6      282.13      227.41     23.93 o
   2  14   6      184.85      187.84     25.82 o
   3  14   6       44.68       50.33     21.28 o
   4  14   6       23.67       13.10     31.91 o
   5  14   6       22.39       37.32     17.55 o
   6  14   6        3.03       12.75     27.13 o
   7  14   6       33.74       11.08     23.59 o
   8  14   6        0.02      -14.62     45.74 o
   9  14   6       69.10       75.53     69.15 o
 -10  15   6        0.24      -35.11     53.19 o
  -9  15   6        2.53       -1.06     44.68 o
  -8  15   6        0.00       -7.56     32.56 o
  -7  15   6        5.96       -7.45     34.04 o
  -6  15   6        2.78      -18.08     36.17 o
  -5  15   6      196.36      175.21     19.51 o
  -4  15   6       25.92       17.17     22.87 o
  -3  15   6        8.33       16.98     29.26 o
  -2  15   6       90.26      122.03     21.28 o
  -1  15   6       43.54       14.89     18.17 o
   0  15   6      221.82      187.47     30.85 o
   1  15   6       75.31       42.85     27.71 o
   2  15   6      123.39      165.72     34.57 o
   3  15   6      221.77      188.87     46.28 o
   4  15   6      146.15      155.86     31.91 o
   5  15   6      345.62      341.78     33.92 o
   6  15   6        6.59       35.70     27.35 o
   7  15   6       17.74       50.00     47.87 o
   8  15   6      205.63      282.98     61.70 o
   9  15   6       10.94      -25.53     52.13 o
  -9  16   6        6.47      -35.11     43.62 o
  -8  16   6        6.21      -11.70     39.36 o
  -7  16   6       28.98       63.83     58.51 o
  -6  16   6        4.19      -36.17     39.36 o
  -5  16   6       52.16       31.91     38.30 o
  -4  16   6        7.49        3.44     25.53 o
  -3  16   6        0.29       16.22     31.91 o
  -2  16   6       36.65       52.36     26.75 o
  -1  16   6       91.67      101.32     19.67 o
   0  16   6       77.13       88.07     30.46 o
   1  16   6        3.37      -27.54     23.41 o
   2  16   6        2.59        7.65     36.17 o
   3  16   6       47.20       62.77     32.98 o
   4  16   6      130.86      104.46     55.85 o
   5  16   6        9.10       13.11     50.53 o
   6  16   6       32.02       42.18     19.21 o
   7  16   6       18.18      -44.68     47.87 o
   8  16   6        0.41      -18.08     74.47 o
   9  16   6       43.17       85.11     60.64 o
  -9  17   6        0.10      119.15     85.11 o
  -8  17   6       79.27      263.83     76.60 o
  -7  17   6       22.20      -14.25     32.32 o
  -6  17   6        7.47      -18.08     42.55 o
  -5  17   6       23.94        7.45     38.30 o
  -4  17   6        4.64       -2.38     21.21 o
  -3  17   6      102.27      130.27     26.32 o
  -2  17   6       91.44      105.98     21.73 o
  -1  17   6      210.00      284.50     50.00 o
   0  17   6      142.87      172.43     27.35 o
   1  17   6      128.41      124.07     25.54 o
   2  17   6       11.90       -6.14     37.23 o
   3  17   6        9.52       22.90     20.19 o
   4  17   6       29.28       43.35     28.32 o
   5  17   6        0.06      -25.62     29.42 o
   6  17   6        6.48        6.38     59.57 o
   7  17   6       50.16       72.34     58.51 o
   8  17   6        5.16      106.38     59.57 o
  -8  18   6        5.68        7.45     59.57 o
  -7  18   6       30.20       25.53     72.34 o
  -6  18   6       18.55       36.17     48.94 o
  -5  18   6       20.23      -21.28     41.49 o
  -4  18   6       19.36       71.28     41.49 o
  -3  18   6       57.40       50.35     21.88 o
  -2  18   6      157.73      182.31     32.66 o
  -1  18   6      337.75      318.21     30.46 o
   0  18   6       13.98        0.63     20.96 o
   1  18   6      505.32      496.32     45.24 o
   2  18   6        1.78      -35.69     32.45 o
   3  18   6       11.22       18.08     19.47 o
   4  18   6       15.45       13.83     32.38 o
   5  18   6       12.52       -0.17     32.84 o
   6  18   6       18.64       18.08     67.02 o
   7  18   6        7.27       38.30     52.13 o
  -8  19   6        2.44       24.47     51.06 o
  -7  19   6       14.94      -17.02     67.02 o
  -6  19   6        0.88       24.23     33.47 o
  -5  19   6        3.98       -6.38     40.43 o
  -4  19   6      116.94      122.34     44.68 o
  -3  19   6       25.87        7.34     32.38 o
  -2  19   6       47.37       28.09     31.64 o
  -1  19   6        0.12      -12.05     25.12 o
   0  19   6       76.67       50.21     30.16 o
   1  19   6       18.24       30.58     36.01 o
   2  19   6       13.18      -40.79     56.91 o
   3  19   6       57.64       17.02     30.84 o
   4  19   6        2.63      -11.91     39.16 o
   5  19   6       58.68      162.76     81.91 o
   6  19   6        6.99       52.13     69.15 o
   7  19   6        0.46      -21.28     62.77 o
  -7  20   6        8.09       94.68     67.02 o
  -6  20   6       31.71      105.32     54.25 o
  -5  20   6        0.32       -2.13     44.68 o
  -4  20   6        2.99        6.38     47.87 o
  -3  20   6      215.08      282.98     58.51 o
  -2  20   6       15.27       31.28     28.02 o
  -1  20   6        0.69       27.66     24.07 o
   0  20   6        0.20      -18.82     26.51 o
   1  20   6       14.26       -4.43     33.42 o
   2  20   6      137.10      117.14     33.51 o
   3  20   6        0.20        6.74     33.63 o
   4  20   6       20.50      -57.44     38.83 o
   5  20   6        1.46     -114.89     76.60 o
   6  20   6        8.34       86.17     84.04 o
  -6  21   6        7.96       56.38     57.45 o
  -5  21   6       29.31       -6.34    112.77 o
  -4  21   6       61.63       71.28     52.13 o
  -3  21   6        2.48       36.17     39.36 o
  -2  21   6        3.79       -8.46     24.52 o
  -1  21   6        6.66      -26.28     29.98 o
   0  21   6       15.36       20.81     30.59 o
   1  21   6        0.61      -39.78     32.66 o
   2  21   6       34.43       46.94     42.55 o
   3  21   6       25.66       61.35     37.18 o
   4  21   6       10.53       56.38     58.51 o
   5  21   6        0.59       21.28     79.79 o
  -5  22   6        2.53      -27.66     46.81 o
  -4  22   6       25.87       59.84     41.74 o
  -3  22   6        1.03       48.94     54.25 o
  -2  22   6        2.19        2.13     44.68 o
  -1  22   6       41.77       34.48     43.08 o
   0  22   6        2.86      -13.36     46.81 o
   1  22   6       74.79       83.07     31.49 o
   2  22   6        0.40       39.69     34.38 o
   3  22   6       29.46        2.46     39.36 o
   4  22   6       26.55       95.74     55.32 o
   5  22   6       16.72      128.72     75.53 o
  -4  23   6        0.99      -75.53     58.51 o
  -3  23   6        4.96       35.90     34.92 o
  -2  23   6        2.88       -6.38     52.13 o
  -1  23   6        0.27       32.98     43.62 o
   0  23   6       59.63       36.25     30.46 o
   1  23   6        0.07      -14.82     28.32 o
   2  23   6      112.97      179.79     65.96 o
   3  23   6        1.74      -84.57     56.38 o
  -2  24   6        0.12      -12.77     59.57 o
  -1  24   6       10.78       43.41     50.69 o
   0  24   6       51.70       70.23     53.59 o
   1  24   6       12.43       18.53     46.28 o
 -11   0   7      149.21      231.91     51.06 o
  -9   0   7       13.38       -8.51     19.15 o
  -7   0   7       42.61        8.51     14.89 o
  -5   0   7     1854.86     1810.62     55.32 o
  -3   0   7       41.52       52.13     11.70 o
  -1   0   7     6070.97     6265.91    164.89 o
   1   0   7      351.33      379.78     25.53 o
   3   0   7      946.46     1003.18     72.34 o
   5   0   7       29.81       38.30     30.85 o
   7   0   7      959.48     1074.46     77.66 o
   9   0   7      127.52      145.74     51.06 o
  11   0   7        9.90       -5.32     35.11 o
 -12   1   7        0.02      -26.38     33.64 o
 -11   1   7        3.63      -34.80     23.20 o
 -10   1   7        1.91       20.44     13.90 o
  -9   1   7       10.75      -13.03     15.41 o
  -8   1   7      174.84      167.13     27.66 o
  -7   1   7      783.07      768.67     31.91 o
  -6   1   7       18.44        9.23     18.08 o
  -5   1   7        2.86        1.63      6.36 o
  -4   1   7      198.02      198.34     12.72 o
  -3   1   7      367.00      348.12     12.26 o
  -2   1   7     2276.14     2287.79     43.55 o
  -1   1   7      364.92      360.09     22.34 o
   0   1   7      546.56      554.74     19.92 o
   1   1   7     1178.72     1198.02     34.50 o
   2   1   7        0.02       -3.92     14.06 o
   3   1   7       14.52       -4.71     15.96 o
   4   1   7       82.57      103.50     16.11 o
   5   1   7     1368.94     1426.20     61.67 o
   6   1   7      189.38      196.04     23.93 o
   7   1   7      365.38      335.57     29.14 o
   8   1   7       45.60       69.79     39.36 o
   9   1   7       35.64       27.68     23.69 o
  10   1   7        2.44      -11.26     21.78 o
  11   1   7        1.95       -6.58     25.86 o
 -12   2   7       31.60       79.79     43.62 o
 -11   2   7        3.98       11.70     21.73 o
 -10   2   7        2.15      -16.05     16.35 o
  -9   2   7      156.68      190.76     17.87 o
  -8   2   7       97.31      110.09     15.41 o
  -7   2   7      164.55      133.78     13.30 o
  -6   2   7      305.27      366.44     15.96 o
  -5   2   7       79.75       88.99     11.70 o
  -4   2   7      465.90      458.56     24.47 o
  -3   2   7      133.62      124.32      9.64 o
  -2   2   7      171.99      184.04      9.38 o
  -1   2   7        9.33       -4.14      6.88 o
   0   2   7      426.17      449.58     17.30 o
   1   2   7       68.28       99.95     27.66 o
   2   2   7      359.36      383.70     50.53 o
   3   2   7      477.06      430.80     30.29 o
   4   2   7       15.46      -11.33     13.90 o
   5   2   7      230.47      230.47     22.18 o
   6   2   7      232.14      253.53     23.26 o
   7   2   7       20.56       13.30     17.31 o
   8   2   7        8.98       10.26     18.09 o
   9   2   7       18.15       15.30     21.66 o
  10   2   7        2.73       51.86     23.51 o
  11   2   7      229.30      222.07     65.96 o
 -12   3   7        2.21        3.79     39.63 o
 -11   3   7       19.94       13.50     24.33 o
 -10   3   7       43.46       24.80     19.87 o
  -9   3   7       45.37       38.51     53.19 o
  -8   3   7      301.82      296.30     19.17 o
  -7   3   7        2.34        1.42     11.17 o
  -6   3   7       12.18        4.50      9.44 o
  -5   3   7      727.14      700.57     19.94 o
  -4   3   7       65.88       66.38      9.38 o
  -3   3   7        0.04       -4.84      7.39 o
  -2   3   7     2060.19     2113.39     41.62 o
  -1   3   7      442.39      472.74     27.66 o
   0   3   7      771.69      744.38     43.62 o
   1   3   7      361.91      378.31     22.87 o
   2   3   7      613.32      682.09     50.53 o
   3   3   7      217.71      234.94     21.73 o
   4   3   7      596.34      620.15     41.49 o
   5   3   7       14.74       21.05     13.78 o
   6   3   7     1283.80     1350.29     65.43 o
   7   3   7      501.90      475.00     35.36 o
   8   3   7       57.54       33.19     21.24 o
   9   3   7       40.25       21.87     27.13 o
  10   3   7        1.18       55.32     31.91 o
  11   3   7       13.34       51.61     36.20 o
 -12   4   7       61.14       22.38     31.24 o
 -11   4   7       32.11       71.91     24.78 o
 -10   4   7       16.96        7.85     22.93 o
  -9   4   7       23.23       24.75     14.23 o
  -8   4   7       22.52        7.51     13.15 o
  -7   4   7     1643.28     1629.92     41.39 o
  -6   4   7       22.11       19.94      8.63 o
  -5   4   7      204.83      199.57     22.87 o
  -4   4   7      464.55      453.74     16.16 o
  -3   4   7       59.27       88.55     12.77 o
  -2   4   7       98.47       68.59      9.02 o
  -1   4   7       85.69       93.78     13.30 o
   0   4   7     2214.52     2204.16     60.58 o
   1   4   7      586.64      556.62     36.17 o
   2   4   7        2.17       50.69     23.40 o
   3   4   7        0.02       -7.14     15.32 o
   4   4   7     1732.56     1793.90     70.23 o
   5   4   7      675.08      681.40     33.32 o
   6   4   7      294.59      356.32     25.75 o
   7   4   7       65.91       87.03     34.57 o
   8   4   7       58.34       51.63     25.82 o
   9   4   7       57.96       64.54     24.74 o
  10   4   7      152.14      147.44     23.75 o
  11   4   7       11.12       20.43     30.10 o
 -12   5   7       15.86       51.38     43.81 o
 -11   5   7       12.47       -0.46     30.32 o
 -10   5   7        1.02       14.41     21.19 o
  -9   5   7       20.53        2.77     25.53 o
  -8   5   7      423.47      375.07     20.70 o
  -7   5   7       21.95       21.28     12.04 o
  -6   5   7       71.97       51.81     13.30 o
  -5   5   7     1500.94     1546.81     36.86 o
  -4   5   7      159.90      146.05     10.13 o
  -3   5   7      620.02      666.73     22.03 o
  -2   5   7      666.79      651.28     32.45 o
  -1   5   7      108.24      111.29      9.52 o
   0   5   7      157.98      149.13     17.87 o
   1   5   7       94.73       91.68     17.87 o
   2   5   7       25.25       27.05     15.74 o
   3   5   7       50.71       47.69     14.99 o
   4   5   7       41.38       35.62     13.78 o
   5   5   7      559.16      563.33     75.53 o
   6   5   7       13.31       13.32     16.86 o
   7   5   7       55.58       47.10     16.27 o
   8   5   7        7.60       17.02     16.08 o
   9   5   7        0.02       26.60     22.34 o
  10   5   7       27.72        1.94     22.22 o
  11   5   7       93.36       96.47     52.13 o
 -12   6   7        1.60       14.24     28.67 o
 -11   6   7       22.07        6.58     27.40 o
 -10   6   7       12.97       21.81     19.65 o
  -9   6   7       40.59       30.87     19.92 o
  -8   6   7      200.85      183.53     31.38 o
  -7   6   7      428.33      466.07     24.54 o
  -6   6   7      106.53       96.51     11.28 o
  -5   6   7        6.91       12.82      7.87 o
  -4   6   7      440.47      456.50     15.04 o
  -3   6   7        0.64      -13.62     10.25 o
  -2   6   7        4.21       10.15     15.96 o
  -1   6   7      170.17      154.17      9.52 o
   0   6   7      153.72      167.51     12.16 o
   1   6   7      113.86      115.05     16.50 o
   2   6   7       91.82       96.75     25.00 o
   3   6   7       23.67       -2.27     16.09 o
   4   6   7      159.74      190.20     24.04 o
   5   6   7        7.52       -1.84     16.09 o
   6   6   7        0.10       22.74     17.63 o
   7   6   7       30.84        7.73     23.40 o
   8   6   7       98.16       99.98     22.87 o
   9   6   7        7.27       -0.81     19.01 o
  10   6   7        1.81       20.20     30.29 o
  11   6   7       19.26        1.84     35.73 o
 -12   7   7        5.40      -11.84     36.17 o
 -11   7   7        1.44       13.49     44.68 o
 -10   7   7       35.85       40.59     24.79 o
  -9   7   7       75.76       63.01     22.99 o
  -8   7   7        1.23       16.26     15.74 o
  -7   7   7      582.86      671.67     23.26 o
  -6   7   7        1.94        3.93      8.63 o
  -5   7   7      736.66      741.87     21.43 o
  -4   7   7      145.80      160.40     14.89 o
  -3   7   7      146.93      148.63     11.59 o
  -2   7   7      577.89      592.39     19.16 o
  -1   7   7        0.80       -1.42      6.66 o
   0   7   7      374.04      373.20     15.46 o
   1   7   7        4.33        7.98     14.36 o
   2   7   7      143.51      137.63     18.42 o
   3   7   7      429.17      419.06     52.13 o
   4   7   7     1968.71     2068.75     84.08 o
   5   7   7       16.22       28.04     31.38 o
   6   7   7       71.34       50.82     23.40 o
   7   7   7        8.83       -6.38     34.57 o
   8   7   7       77.05       61.19     16.81 o
   9   7   7       46.68       57.28     19.30 o
  10   7   7        1.26        3.53     34.83 o
  11   7   7       19.43       81.47     34.49 o
 -11   8   7        1.12      -12.59     25.93 o
 -10   8   7      199.19      200.36     31.87 o
  -9   8   7        0.98      -11.92     17.87 o
  -8   8   7        6.91       -3.19     16.86 o
  -7   8   7      694.78      706.31     26.58 o
  -6   8   7      401.44      412.80     20.74 o
  -5   8   7      248.18      207.62     17.55 o
  -4   8   7      597.20      639.76     19.17 o
  -3   8   7       31.23       11.28      8.85 o
  -2   8   7        3.73       17.55     22.34 o
  -1   8   7       55.86       70.00      7.61 o
   0   8   7      140.46      141.71      9.68 o
   1   8   7     1254.45     1315.71     60.88 o
   2   8   7      180.98      140.96     26.06 o
   3   8   7      107.12       77.36     39.36 o
   4   8   7      243.84      190.05     23.62 o
   5   8   7       17.45       14.63     30.32 o
   6   8   7      436.95      432.66     28.53 o
   7   8   7        1.39       26.52     18.08 o
   8   8   7        1.18       14.03     43.62 o
   9   8   7        2.50      -51.86     54.25 o
  10   8   7       80.96       17.54     32.98 o
 -11   9   7        8.72       10.09     25.44 o
 -10   9   7        0.18        9.52     24.47 o
  -9   9   7       35.52       50.56     23.75 o
  -8   9   7       22.71        5.24     20.21 o
  -7   9   7       65.17       86.81     20.21 o
  -6   9   7        6.16       11.29      9.02 o
  -5   9   7       55.65       57.59     12.99 o
  -4   9   7       33.62       26.51      9.20 o
  -3   9   7       71.51       53.14     11.64 o
  -2   9   7      347.09      373.94     38.30 o
  -1   9   7      194.10      164.64      8.96 o
   0   9   7      735.23      733.37     34.04 o
   1   9   7      203.33      195.92     21.20 o
   2   9   7      189.69      194.46     27.08 o
   3   9   7      944.70      856.22     48.40 o
   4   9   7        8.26       18.37     14.02 o
   5   9   7      547.89      481.80     25.39 o
   6   9   7      195.98      188.92     40.96 o
   7   9   7       47.25       60.00     21.24 o
   8   9   7       71.94       58.89     21.08 o
   9   9   7       63.57       44.14     50.00 o
  10   9   7       10.73       41.71     43.21 o
 -11  10   7        8.56      -27.23     61.70 o
 -10  10   7      108.40      101.70     23.75 o
  -9  10   7        1.44       21.29     26.20 o
  -8  10   7       18.61       22.78     19.08 o
  -7  10   7       64.50       85.06     30.85 o
  -6  10   7       21.99       25.12     10.89 o
  -5  10   7      119.18      123.77     12.20 o
  -4  10   7        0.10      -11.15      8.51 o
  -3  10   7      184.53      124.34     15.30 o
  -2  10   7      153.50      179.77     27.13 o
  -1  10   7      368.28      372.29     26.20 o
   0  10   7      214.66      223.03     22.42 o
   1  10   7       22.95       14.27      7.45 o
   2  10   7      439.85      434.99     18.83 o
   3  10   7       84.75       43.87     30.32 o
   4  10   7      153.46      175.36     16.27 o
   5  10   7        2.26      -14.37     13.41 o
   6  10   7       73.61       70.28     16.43 o
   7  10   7      407.09      438.07     30.27 o
   8  10   7        8.92        1.60     20.18 o
   9  10   7        3.77        8.16     47.34 o
  10  10   7       52.86       32.98     48.94 o
 -11  11   7        5.92      -14.75     25.44 o
 -10  11   7        0.31       37.92     24.99 o
  -9  11   7       13.50       14.62     28.20 o
  -8  11   7       65.72       83.64     24.98 o
  -7  11   7       79.34       41.84     25.53 o
  -6  11   7        1.15       -2.20     11.03 o
  -5  11   7       22.18       17.59      9.69 o
  -4  11   7      228.10      186.86     20.27 o
  -3  11   7        7.62       -6.84     18.08 o
  -2  11   7      175.18      141.22     23.40 o
  -1  11   7      282.70      281.68     25.12 o
   0  11   7       61.52       71.40     26.06 o
   1  11   7      211.00      229.53     20.59 o
   2  11   7      389.27      381.66     29.79 o
   3  11   7        2.76        6.35     12.23 o
   4  11   7      379.43      341.74     31.38 o
   5  11   7      206.40      225.65     23.10 o
   6  11   7      477.30      482.54     61.17 o
   7  11   7       11.30       29.70     34.57 o
   8  11   7       27.82       19.61     25.30 o
   9  11   7       55.57       85.11     34.57 o
  10  11   7        2.55        6.88     33.63 o
 -10  12   7       12.56       51.83     39.74 o
  -9  12   7        0.98       30.50     27.26 o
  -8  12   7        5.62       13.18     19.78 o
  -7  12   7       77.12       39.44     33.51 o
  -6  12   7      159.89      134.59     13.83 o
  -5  12   7       11.42      -11.46     10.89 o
  -4  12   7      261.46      259.37     27.66 o
  -3  12   7      575.57      509.53     24.52 o
  -2  12   7       40.76       19.48     16.43 o
  -1  12   7      257.93      296.27     27.85 o
   0  12   7      388.61      374.93     41.49 o
   1  12   7      141.66      133.68     29.26 o
   2  12   7      125.65      136.52     39.36 o
   3  12   7      585.68      563.51     27.53 o
   4  12   7       61.95       68.55     15.07 o
   5  12   7       26.03       36.33     12.96 o
   6  12   7       12.03       -0.68     14.84 o
   7  12   7       29.48       50.27     16.76 o
   8  12   7        4.36      -30.44     45.21 o
   9  12   7       45.20       90.50     43.62 o
 -10  13   7        3.12      -64.89     60.64 o
  -9  13   7       23.93       -8.51     43.62 o
  -8  13   7        0.24      -11.70     43.62 o
  -7  13   7       69.05      164.89     55.32 o
  -6  13   7       65.80      108.51     36.17 o
  -5  13   7       50.62       48.01     15.02 o
  -4  13   7        0.20      -30.65     21.28 o
  -3  13   7       72.50       73.84     17.08 o
  -2  13   7       28.72       48.44     17.55 o
  -1  13   7       57.87       72.43     26.60 o
   0  13   7       63.25       19.72     24.23 o
   1  13   7      868.89      848.69     50.53 o
   2  13   7      108.61      139.41     29.08 o
   3  13   7       11.87       13.69     19.15 o
   4  13   7      231.52      242.70     18.79 o
   5  13   7       49.32        4.16     47.87 o
   6  13   7       55.37       38.63     16.24 o
   7  13   7        3.38       -2.96     57.98 o
   8  13   7        7.93       37.23     45.74 o
   9  13   7       29.65       17.02     78.72 o
 -10  14   7       82.80       91.49     56.38 o
  -9  14   7        2.31      -96.76     70.74 o
  -8  14   7        5.15       85.11     72.34 o
  -7  14   7        0.00        3.19     38.30 o
  -6  14   7        5.71      -27.66     39.36 o
  -5  14   7       85.91       74.50     26.06 o
  -4  14   7      112.07       72.34     22.98 o
  -3  14   7      140.21      160.07     65.96 o
  -2  14   7      187.79      228.05     25.58 o
  -1  14   7      302.43      298.19     26.58 o
   0  14   7      142.44      122.47     22.93 o
   1  14   7      933.83      912.27     42.70 o
   2  14   7      775.36      802.36     46.28 o
   3  14   7        7.39       10.64     24.82 o
   4  14   7       99.89       58.64     28.50 o
   5  14   7       11.74       -3.33     54.25 o
   6  14   7        4.01        4.38     51.06 o
   7  14   7       35.43       27.66     44.68 o
   8  14   7        7.36      102.13     62.77 o
   9  14   7       29.90       -6.38     53.19 o
  -9  15   7        0.75       90.08     69.15 o
  -8  15   7       29.01       27.66     46.81 o
  -7  15   7        2.53      101.06     47.87 o
  -6  15   7       34.71       32.98     39.36 o
  -5  15   7       70.90       20.21     39.36 o
  -4  15   7       28.46       55.67     23.79 o
  -3  15   7       21.69       40.52     16.73 o
  -2  15   7       46.03       48.59     25.54 o
  -1  15   7      478.00      443.28     46.28 o
   0  15   7      324.29      393.19     68.62 o
   1  15   7       16.07       16.08     25.00 o
   2  15   7      366.13      402.82     39.78 o
   3  15   7      281.50      286.09     35.27 o
   4  15   7       16.72       25.32     23.01 o
   5  15   7        1.02      -14.94     32.45 o
   6  15   7        4.37      -14.64     22.41 o
   7  15   7       18.29       -9.57     45.74 o
   8  15   7       10.69       38.30     53.19 o
  -9  16   7       57.23      126.59     53.19 o
  -8  16   7        4.97       -7.45     53.19 o
  -7  16   7       10.26      -23.40     44.68 o
  -6  16   7       79.53      102.13     46.81 o
  -5  16   7       16.56      159.57     56.38 o
  -4  16   7      113.76      104.30     35.11 o
  -3  16   7        3.08      -18.57     20.96 o
  -2  16   7      142.57      112.41     27.64 o
  -1  16   7       83.55      103.10     25.94 o
   0  16   7       48.08       32.82     22.53 o
   1  16   7       29.88       20.77     56.91 o
   2  16   7        0.05      -13.40     29.79 o
   3  16   7       38.88       26.51     27.56 o
   4  16   7       21.33       20.96     29.09 o
   5  16   7       23.57       46.43     43.62 o
   6  16   7       46.88      114.89     68.08 o
   7  16   7        9.46       17.02     56.38 o
   8  16   7        0.20      -13.83     58.51 o
  -8  17   7        0.07        6.87     46.81 o
  -7  17   7        7.50      -37.23     43.62 o
  -6  17   7        0.87       68.08     45.74 o
  -5  17   7        3.56        5.32     54.25 o
  -4  17   7        9.91      -13.52     15.75 o
  -3  17   7      103.74       98.63     25.53 o
  -2  17   7        7.79      -13.53     23.61 o
  -1  17   7       38.08        2.45     30.40 o
   0  17   7        9.09       28.18     27.08 o
   1  17   7      327.05      262.95     60.11 o
   2  17   7        7.31       20.07     28.72 o
   3  17   7       28.98       22.14     42.02 o
   4  17   7       87.46       36.97     48.40 o
   5  17   7       33.54       38.72     28.53 o
   6  17   7       11.45      -30.85     47.87 o
   7  17   7       23.37        2.13     86.17 o
  -8  18   7        9.14      -19.15     61.70 o
  -7  18   7       21.79       60.64     56.38 o
  -6  18   7        8.45      -75.00     50.00 o
  -5  18   7        2.87      -95.74     63.83 o
  -4  18   7        0.00      -37.23     40.43 o
  -3  18   7       87.15       83.10     38.30 o
  -2  18   7        6.28       19.35     21.66 o
  -1  18   7       99.47      111.19     25.94 o
   0  18   7       53.07       62.71     26.70 o
   1  18   7      174.45      225.15     41.49 o
   2  18   7       15.66       30.15     26.26 o
   3  18   7        0.56       14.89     33.51 o
   4  18   7        6.43       20.87     29.81 o
   5  18   7        0.36       17.59     39.36 o
   6  18   7      134.16       90.42     57.45 o
   7  18   7       10.50      -56.38     61.70 o
  -7  19   7        0.02      -65.35     45.81 o
  -6  19   7        6.51       74.47     59.57 o
  -5  19   7        2.62       70.21     70.21 o
  -4  19   7        0.04      -14.89     44.68 o
  -3  19   7       54.45       45.32     23.95 o
  -2  19   7       19.67       17.40     32.04 o
  -1  19   7       12.49       37.76     29.42 o
   0  19   7       26.15       -9.99     31.24 o
   1  19   7       15.69       -3.33     34.17 o
   2  19   7       25.99       28.41     32.54 o
   3  19   7       35.80       59.89     34.38 o
   4  19   7       24.16        6.77     32.96 o
   5  19   7       14.15       29.79     53.19 o
   6  19   7        0.06       87.23     55.32 o
  -6  20   7        1.65        3.19     55.32 o
  -5  20   7        1.90       82.98     70.21 o
  -4  20   7        4.27      -59.57     44.68 o
  -3  20   7        6.04       13.83     44.68 o
  -2  20   7       60.59       35.04     40.43 o
  -1  20   7        0.23      -14.70     30.40 o
   0  20   7        0.03        9.47     39.36 o
   1  20   7       74.67      110.44     33.50 o
   2  20   7       91.55      127.66     67.02 o
   3  20   7       12.87       26.39     39.03 o
   4  20   7      142.40      144.35     65.43 o
   5  20   7        3.81       55.32     56.38 o
  -6  21   7        1.32       77.96     45.51 o
  -5  21   7       50.73     -122.87     81.91 o
  -4  21   7       12.30      -24.47     52.13 o
  -3  21   7       28.50       30.85     48.94 o
  -2  21   7        2.25      -11.09     44.68 o
  -1  21   7      154.46      104.05     31.49 o
   0  21   7        0.17       28.00     34.61 o
   1  21   7       70.95       24.11     34.33 o
   2  21   7       12.71       49.38     45.24 o
   3  21   7       13.57      -26.28     27.53 o
   4  21   7        0.45      -57.45     47.87 o
   5  21   7       10.29       27.66     63.83 o
  -5  22   7       28.65       22.36     51.60 o
  -4  22   7        2.73       95.74     85.11 o
  -3  22   7        6.50      -36.17     48.94 o
  -2  22   7        0.01       -6.38     70.21 o
  -1  22   7        0.47      -20.17     34.47 o
   0  22   7       41.29       -3.89     32.66 o
   1  22   7        4.84       45.14     50.57 o
   2  22   7        0.05       26.38     37.18 o
   3  22   7       33.27       45.26     35.73 o
  -3  23   7        3.38       22.34     81.91 o
  -2  23   7       30.32       32.98     70.21 o
  -1  23   7       16.09       89.36     53.19 o
   0  23   7       76.61       57.56     92.55 o
   1  23   7        2.20       12.89     36.36 o
   2  23   7       46.71       54.51     50.34 o
 -12   0   8       40.68       51.06     69.15 o
 -10   0   8       82.27      132.98     28.72 o
  -8   0   8      256.21      268.08     24.47 o
  -6   0   8      513.67      512.76     40.43 o
  -4   0   8       14.12       18.08     20.21 o
  -2   0   8      438.66      448.93     23.40 o
   0   0   8      995.61     1009.57     61.70 o
   2   0   8      970.88      921.27     64.89 o
   4   0   8     1673.87     1655.31     97.87 o
   6   0   8      150.08      138.30     28.72 o
   8   0   8        9.52       42.55     29.79 o
  10   0   8        2.94       24.47     36.17 o
 -12   1   8       11.19       -6.60     39.23 o
 -11   1   8       56.39       69.00     85.64 o
 -10   1   8       25.43       29.52     19.16 o
  -9   1   8      103.52       93.73     16.49 o
  -8   1   8       58.73       41.01     14.99 o
  -7   1   8        2.62       18.70     19.68 o
  -6   1   8      424.82      458.11     33.51 o
  -5   1   8      492.26      601.99     53.19 o
  -4   1   8      418.02      450.98     27.05 o
  -3   1   8      593.27      546.36     22.20 o
  -2   1   8      266.02      233.96     22.87 o
  -1   1   8      261.33      267.29     17.55 o
   0   1   8      315.20      297.85     26.60 o
   1   1   8        1.70       -7.12     13.48 o
   2   1   8       35.66       33.69     14.65 o
   3   1   8        7.57       12.23     15.80 o
   4   1   8      143.43      127.92     21.24 o
   5   1   8       70.94      109.26     29.26 o
   6   1   8      249.31      234.68     29.22 o
   7   1   8       99.02      104.94     22.93 o
   8   1   8        1.33       -1.26     43.08 o
   9   1   8      119.80      147.78     30.06 o
  10   1   8        0.17      -11.70     55.32 o
  11   1   8        3.93      -19.00     26.04 o
 -12   2   8        0.35       12.34     40.72 o
 -11   2   8       75.73       58.51     36.11 o
 -10   2   8        4.47       -6.40     39.89 o
  -9   2   8       78.59       87.33     23.94 o
  -8   2   8        0.75       -7.83     12.99 o
  -7   2   8        5.45       -2.00     12.20 o
  -6   2   8       15.66       22.18     13.30 o
  -5   2   8     1851.64     1936.89     51.06 o
  -4   2   8       26.72       24.33     17.25 o
  -3   2   8     1322.66     1406.44     48.40 o
  -2   2   8       52.78       72.64     13.68 o
  -1   2   8      275.19      283.86     16.09 o
   0   2   8     1078.05     1093.97     42.26 o
   1   2   8      156.02      181.30     17.67 o
   2   2   8      702.23      724.19     49.47 o
   3   2   8      793.76      855.71     44.36 o
   4   2   8      182.82      171.96     22.55 o
   5   2   8       95.60       86.17     30.85 o
   6   2   8       27.70       32.65     25.75 o
   7   2   8        0.75       -4.22     19.67 o
   8   2   8        3.06       12.08     22.99 o
   9   2   8       53.50       41.24     27.87 o
  10   2   8      116.64      100.62     24.52 o
  11   2   8       10.65      -43.11     42.86 o
 -12   3   8       63.77       99.51     40.10 o
 -11   3   8        0.60      -19.31     26.32 o
 -10   3   8      128.86      148.04     23.62 o
  -9   3   8       60.54       50.49     18.01 o
  -8   3   8       73.39       61.43     14.99 o
  -7   3   8        4.85        3.90     12.99 o
  -6   3   8       33.46       19.01     11.21 o
  -5   3   8      345.11      349.28     19.65 o
  -4   3   8        0.45       -6.70     14.36 o
  -3   3   8       57.15       45.35     14.36 o
  -2   3   8       18.38       14.63     13.30 o
  -1   3   8      161.70      170.59     22.87 o
   0   3   8      155.66      157.81     26.60 o
   1   3   8       11.96       15.68     16.86 o
   2   3   8      193.02      188.05     21.81 o
   3   3   8     2091.84     2204.99     93.60 o
   4   3   8      118.08      140.71     25.44 o
   5   3   8      192.35      180.02     25.12 o
   6   3   8      302.89      332.70     62.23 o
   7   3   8      126.56      133.99     24.76 o
   8   3   8       27.55       43.75     21.43 o
   9   3   8      151.90      181.70     29.26 o
  10   3   8       16.97       43.91     39.36 o
 -12   4   8       22.65       26.41     35.78 o
 -11   4   8       83.72       89.46     28.60 o
 -10   4   8       12.57       28.26     35.64 o
  -9   4   8        5.50       -9.74     18.76 o
  -8   4   8       32.84       -2.04     13.02 o
  -7   4   8       54.53       71.83     34.04 o
  -6   4   8      623.93      687.72     35.11 o
  -5   4   8      517.71      505.52     21.20 o
  -4   4   8        0.02       -6.96     20.74 o
  -3   4   8      567.31      558.05     21.81 o
  -2   4   8      224.46      217.11     15.14 o
  -1   4   8       90.39       91.24     32.98 o
   0   4   8        3.46       -0.86     17.10 o
   1   4   8        9.52       -3.22     26.60 o
   2   4   8      706.27      733.81     40.74 o
   3   4   8       42.81       49.75     16.16 o
   4   4   8     2412.94     2297.73    103.19 o
   5   4   8      128.94      103.28     21.95 o
   6   4   8       19.11       18.47     20.43 o
   7   4   8        8.20        1.80     28.19 o
   8   4   8       25.54       47.42     25.53 o
   9   4   8      175.55      224.61     38.30 o
  10   4   8       14.24      -23.94     25.87 o
 -11   5   8       18.70       59.21     50.53 o
 -10   5   8        0.42        5.26     26.06 o
  -9   5   8       66.70       48.05     20.59 o
  -8   5   8      153.90      131.78     22.34 o
  -7   5   8       36.77       33.96     13.53 o
  -6   5   8      459.33      493.86     21.19 o
  -5   5   8      290.77      267.32     14.95 o
  -4   5   8      655.18      605.77     23.62 o
  -3   5   8       20.09       27.84      9.99 o
  -2   5   8      689.50      723.76     25.82 o
  -1   5   8      131.47      134.68     13.37 o
   0   5   8       91.61       81.25     14.82 o
   1   5   8      598.94      668.71     62.77 o
   2   5   8      429.52      431.45     27.74 o
   3   5   8       12.14       26.12     19.94 o
   4   5   8       52.51       51.79     17.63 o
   5   5   8      638.17      619.87     43.08 o
   6   5   8        7.11       24.48     22.39 o
   7   5   8        8.36        3.59     45.21 o
   8   5   8       23.52       37.82     42.02 o
   9   5   8       13.64       22.83     21.46 o
  10   5   8       27.58       -2.13     28.60 o
 -11   6   8       29.26       -2.19     29.79 o
 -10   6   8       41.80       46.44     30.32 o
  -9   6   8       38.26       11.54     19.39 o
  -8   6   8      230.00      221.77     21.64 o
  -7   6   8      377.00      375.87     31.38 o
  -6   6   8        0.36       15.96     10.13 o
  -5   6   8       51.55       47.76     10.21 o
  -4   6   8      568.92      486.22     19.42 o
  -3   6   8       86.12       82.64     26.60 o
  -2   6   8       63.97       64.59     12.27 o
  -1   6   8       93.42      104.95     29.26 o
   0   6   8     1133.87     1164.93     68.62 o
   1   6   8      147.49      139.99     21.19 o
   2   6   8      261.69      303.24     32.98 o
   3   6   8      228.73      214.23     26.96 o
   4   6   8      110.26       97.73     21.84 o
   5   6   8        0.54      -30.37     25.53 o
   6   6   8        8.95        2.98     29.79 o
   7   6   8       14.60       23.73     29.79 o
   8   6   8        0.77       22.10     61.17 o
   9   6   8       39.40       31.88     39.36 o
  10   6   8        9.75       26.46     40.96 o
 -11   7   8        5.56       39.96     33.51 o
 -10   7   8       29.70       17.16     26.60 o
  -9   7   8       30.78       16.49     21.81 o
  -8   7   8        7.04        1.70     28.72 o
  -7   7   8       11.95       20.71     11.76 o
  -6   7   8        3.83       -2.09     11.97 o
  -5   7   8        4.48        5.06      9.41 o
  -4   7   8       33.89       35.35     12.77 o
  -3   7   8       52.66       58.12     12.77 o
  -2   7   8      904.24      985.94     52.66 o
  -1   7   8      102.85       98.04     26.06 o
   0   7   8        7.44        3.26     12.23 o
   1   7   8      694.58      731.51     57.98 o
   2   7   8       31.19       33.28     18.68 o
   3   7   8       20.71       20.55     20.65 o
   4   7   8      269.19      270.94     33.16 o
   5   7   8       53.27       26.64     19.42 o
   6   7   8        0.83       12.58     23.94 o
   7   7   8       17.16       16.65     17.46 o
   8   7   8        0.02        6.98     23.26 o
   9   7   8      109.59      150.03     28.32 o
  10   7   8        7.61       11.86     39.89 o
 -11   8   8        2.17        2.13     19.08 o
 -10   8   8       16.06        7.17     22.99 o
  -9   8   8       29.04       41.23     21.28 o
  -8   8   8       51.64       44.88     17.38 o
  -7   8   8      126.31      112.56     45.74 o
  -6   8   8       63.46       32.00     45.21 o
  -5   8   8        9.73        2.17     10.13 o
  -4   8   8       17.59       -4.49     12.23 o
  -3   8   8      964.05     1015.30     35.74 o
  -2   8   8      774.14      836.02     57.98 o
  -1   8   8      310.45      347.44     24.79 o
   0   8   8      477.74      510.72     29.26 o
   1   8   8      115.84      121.61     18.05 o
   2   8   8       89.70       96.76     38.30 o
   3   8   8      567.71      619.15     36.81 o
   4   8   8       20.96       28.88     29.64 o
   5   8   8       24.14       12.83     24.69 o
   6   8   8       80.70       92.02     30.85 o
   7   8   8      146.17      108.83     21.62 o
   8   8   8      124.82      134.18     20.25 o
   9   8   8       34.24       46.68     38.74 o
  10   8   8        5.88        4.97     37.18 o
 -11   9   8       24.83        8.66     28.08 o
 -10   9   8       13.30       72.44     31.05 o
  -9   9   8      258.68      258.74     31.96 o
  -8   9   8        9.03      -21.28     27.66 o
  -7   9   8      153.78      155.80     17.13 o
  -6   9   8      470.63      495.72     24.55 o
  -5   9   8        0.05       13.40     10.13 o
  -4   9   8        6.66      -10.71     15.58 o
  -3   9   8       83.94       68.25     10.11 o
  -2   9   8       77.23       81.27     17.02 o
  -1   9   8      193.34      160.39     11.51 o
   0   9   8     1002.26     1036.09     36.56 o
   1   9   8       52.07       94.05     18.76 o
   2   9   8       35.58       17.94     39.36 o
   3   9   8       28.15       32.70     18.63 o
   4   9   8       20.42       13.38     13.18 o
   5   9   8        1.08      -19.57     38.30 o
   6   9   8      218.36      191.12     20.93 o
   7   9   8       89.74       64.26     35.78 o
   8   9   8       25.71       60.26     23.25 o
   9   9   8       32.99       33.16     32.98 o
  10   9   8        1.01      -26.90     34.97 o
 -11  10   8        1.70       43.62     40.43 o
 -10  10   8       76.01       26.20     30.09 o
  -9  10   8       19.78       20.89     32.98 o
  -8  10   8        8.28       40.85     44.68 o
  -7  10   8        3.80       -4.20     22.23 o
  -6  10   8       16.89       14.78     12.27 o
  -5  10   8        2.10       13.60     12.23 o
  -4  10   8       55.28       31.87     34.04 o
  -3  10   8        0.34       11.00     22.87 o
  -2  10   8      538.69      542.63     34.04 o
  -1  10   8      941.66     1006.82     44.31 o
   0  10   8      106.88      113.24     19.84 o
   1  10   8      116.20      113.03      8.16 o
   2  10   8        0.94      -10.54     12.77 o
   3  10   8        1.30       -2.13     22.34 o
   4  10   8      365.71      345.57     23.48 o
   5  10   8       45.92       11.57     14.53 o
   6  10   8       31.61       31.01     22.03 o
   7  10   8      144.49      153.01     24.63 o
   8  10   8       53.86       69.39     22.55 o
   9  10   8        0.28      -38.61     37.50 o
 -10  11   8       57.42       57.45     75.53 o
  -9  11   8        8.74      -44.97     29.98 o
  -8  11   8      127.60      133.62     34.57 o
  -7  11   8       64.93       55.32     20.45 o
  -6  11   8       89.84       70.73     13.83 o
  -5  11   8      126.18      163.91     32.45 o
  -4  11   8      409.60      398.33     28.32 o
  -3  11   8       28.26        2.15     19.51 o
  -2  11   8      182.06      182.74     23.81 o
  -1  11   8      118.85      131.14     32.45 o
   0  11   8        5.58       -4.18     20.27 o
   1  11   8       16.07       45.87     24.47 o
   2  11   8       24.05       24.47      8.96 o
   3  11   8      184.25      215.08     28.72 o
   4  11   8        0.93        9.20     12.81 o
   5  11   8      287.71      259.80     45.21 o
   6  11   8       95.26       68.81     19.78 o
   7  11   8        9.21        5.16     20.38 o
   8  11   8       65.87       12.21     33.74 o
   9  11   8       69.97      -20.21     48.94 o
 -10  12   8       29.77      -45.74     50.00 o
  -9  12   8       14.10      107.45     64.89 o
  -8  12   8       22.27       39.36     48.94 o
  -7  12   8       19.39       42.55     38.30 o
  -6  12   8        8.92      -61.70     45.74 o
  -5  12   8      230.39      235.10     37.23 o
  -4  12   8      303.24      308.11     25.82 o
  -3  12   8       39.53       15.96     31.38 o
  -2  12   8       49.37       39.53     18.65 o
  -1  12   8       17.12        9.51     17.63 o
   0  12   8      768.95      793.89     45.89 o
   1  12   8      461.31      451.51     70.74 o
   2  12   8      273.84      251.07     26.63 o
   3  12   8       32.18       20.26     16.49 o
   4  12   8        4.58        8.18     13.57 o
   5  12   8      165.17      143.18     19.21 o
   6  12   8       39.75       13.90     30.29 o
   7  12   8      120.85      135.04     27.37 o
   8  12   8        0.78       15.96     47.87 o
   9  12   8       19.07       72.34     54.25 o
 -10  13   8        4.04      -46.88     89.36 o
  -9  13   8       57.61      -36.17     54.25 o
  -8  13   8       24.72       28.72     41.49 o
  -7  13   8       44.47      108.51     47.87 o
  -6  13   8        4.38       23.40     55.32 o
  -5  13   8       60.92       35.15     33.51 o
  -4  13   8      248.83      238.97     27.06 o
  -3  13   8      212.69      242.99     34.63 o
  -2  13   8        0.38       14.89     71.28 o
  -1  13   8        0.13      -21.78     18.62 o
   0  13   8       96.96      101.07     25.28 o
   1  13   8       22.12       15.47     23.98 o
   2  13   8      227.82      239.44     29.91 o
   3  13   8      147.74      161.73     29.31 o
   4  13   8        2.52       10.41     22.83 o
   5  13   8        0.17       -2.97     20.45 o
   6  13   8       12.11       -5.12     22.63 o
   7  13   8       11.46       14.34     43.62 o
   8  13   8       58.11      132.98     78.72 o
  -9  14   8        0.23       -1.06     53.19 o
  -8  14   8       10.36       15.96     46.81 o
  -7  14   8        2.44       -2.13     43.62 o
  -6  14   8       10.50       30.85     56.38 o
  -5  14   8       13.98        5.11     16.04 o
  -4  14   8        2.59      -14.66     17.55 o
  -3  14   8       29.77      -13.73     23.93 o
  -2  14   8       16.81       68.94     23.01 o
  -1  14   8       94.38       94.94     21.73 o
   0  14   8        0.51      -29.08     19.39 o
   1  14   8       31.98       13.90     26.51 o
   2  14   8       91.73      107.98     23.28 o
   3  14   8      185.04      169.83     35.64 o
   4  14   8       20.51        2.06     39.36 o
   5  14   8        1.47      -12.17     28.14 o
   6  14   8      110.75      167.17     27.05 o
   7  14   8      121.16      103.19     51.06 o
   8  14   8      136.88      176.59     60.64 o
  -9  15   8       26.02       72.34     59.57 o
  -8  15   8       89.80      129.79     76.60 o
  -7  15   8       58.86      -15.96     59.57 o
  -6  15   8       27.30       52.13     59.57 o
  -5  15   8       71.05      128.72     46.81 o
  -4  15   8       11.42       26.60     20.51 o
  -3  15   8        4.33      -15.58     27.13 o
  -2  15   8       33.82       66.25     25.59 o
  -1  15   8        2.56        6.04     27.60 o
   0  15   8       78.48       82.28     35.73 o
   1  15   8       92.54       91.85     52.66 o
   2  15   8       14.82       41.39     46.28 o
   3  15   8       21.87       30.19     27.66 o
   4  15   8      123.60       95.39     31.57 o
   5  15   8        1.07      -31.78     31.91 o
   6  15   8        0.14        2.01     35.52 o
   7  15   8       33.38       37.23     70.21 o
   8  15   8        0.34      -20.21     61.70 o
  -8  16   8        1.48      -81.91     88.30 o
  -7  16   8        8.73      -42.55     68.08 o
  -6  16   8        2.98      -14.89     60.64 o
  -5  16   8       38.66      -21.28     43.62 o
  -4  16   8        1.15      -30.76     20.51 o
  -3  16   8       21.18       71.28     26.64 o
  -2  16   8       19.38        3.76     38.30 o
  -1  16   8        4.13       -1.42     29.79 o
   0  16   8       40.66       13.01     25.53 o
   1  16   8      129.40      113.67     25.88 o
   2  16   8        5.62        2.81     24.79 o
   3  16   8       91.80       89.53     27.56 o
   4  16   8      105.38       84.83     38.34 o
   5  16   8        0.01      -26.71     25.73 o
   6  16   8        4.65      -82.98     55.32 o
   7  16   8       26.76      -77.66     59.57 o
  -8  17   8        0.01        7.45     55.32 o
  -7  17   8       36.93      -22.34     82.98 o
  -6  17   8        1.82       29.79     76.60 o
  -5  17   8       11.20       -9.57     44.68 o
  -4  17   8       55.24       67.02     48.94 o
  -3  17   8       41.22       64.36     40.96 o
  -2  17   8       83.99       72.54     25.75 o
  -1  17   8       53.87       56.96     30.67 o
   0  17   8        9.72        0.55     28.62 o
   1  17   8       31.06       20.28     26.69 o
   2  17   8       19.67       20.12     26.51 o
   3  17   8        5.92       33.56     30.32 o
   4  17   8       15.83       27.61     38.28 o
   5  17   8       40.71       19.00     28.08 o
   6  17   8       17.48      -46.81     60.64 o
   7  17   8        8.44      -73.40     56.38 o
  -7  18   8        0.73       86.17     60.64 o
  -6  18   8        0.02      -35.11     71.28 o
  -5  18   8       22.99       -5.32     45.74 o
  -4  18   8       12.00      -79.79     68.08 o
  -3  18   8        0.18      -12.87     23.67 o
  -2  18   8        6.41       -0.94     42.55 o
  -1  18   8       19.82       21.90     26.44 o
   0  18   8       27.90       -8.87     26.51 o
   1  18   8       28.38      -42.49     28.33 o
   2  18   8      144.42      230.11     45.89 o
   3  18   8       29.35       25.46     31.20 o
   4  18   8        0.31      -35.26     35.68 o
   5  18   8       71.25       42.55     55.32 o
   6  18   8        0.97       -4.26     60.64 o
  -6  19   8        0.35      -58.51     76.60 o
  -5  19   8        0.25       81.91     64.89 o
  -4  19   8       66.38        9.57     74.47 o
  -3  19   8       12.59      -26.60     50.00 o
  -2  19   8        9.81       19.94     34.50 o
  -1  19   8        9.31       16.65     28.37 o
   0  19   8        0.07      -43.34     28.90 o
   1  19   8        0.50       31.01     35.92 o
   2  19   8        0.47       -6.63     35.64 o
   3  19   8        8.38       -2.71     32.05 o
   4  19   8        0.29       35.60     38.73 o
   5  19   8        5.53      -59.57     81.91 o
  -5  20   8       10.23       58.51     61.70 o
  -4  20   8        3.78      -37.23     56.38 o
  -3  20   8        0.50        1.06     72.34 o
  -2  20   8        0.11       24.72     28.73 o
  -1  20   8        3.11        3.72     36.52 o
   0  20   8        6.45        5.53     44.15 o
   1  20   8       10.84        6.33     63.83 o
   2  20   8        0.99      -15.53     32.41 o
   3  20   8       39.84       91.22     44.46 o
   4  20   8        0.08       33.13     40.43 o
  -5  21   8        6.99       -3.19     61.70 o
  -4  21   8       12.47      -48.94     52.13 o
  -3  21   8       14.36       93.62     54.25 o
  -2  21   8        8.82       21.28     71.28 o
  -1  21   8       32.15      -16.87     44.75 o
   0  21   8        2.89       -4.11     34.57 o
   1  21   8        7.66      -40.23     33.47 o
   2  21   8       46.43       69.81     38.30 o
   3  21   8       24.13      -44.30     39.34 o
  -3  22   8        5.13       53.19     63.83 o
  -2  22   8        0.22       45.74     47.87 o
  -1  22   8       64.82       77.59     41.50 o
   0  22   8       15.14       75.30     43.69 o
   1  22   8        0.01       12.63     35.90 o
   2  22   8      104.45       64.20     37.52 o
 -11   0   9       35.49       36.17     64.89 o
  -9   0   9       56.87       14.89     28.72 o
  -7   0   9     1522.35     1555.31     76.60 o
  -5   0   9       42.50       44.68     20.21 o
  -3   0   9     2246.54     2194.66     87.23 o
  -1   0   9       24.88       43.62     30.85 o
   1   0   9      478.97      594.68     50.00 o
   3   0   9       21.48       65.96     28.72 o
   5   0   9      405.54      402.12     48.94 o
   7   0   9      103.68      135.11     46.81 o
   9   0   9       98.78      124.47     60.64 o
 -11   1   9       57.81      104.02     45.21 o
 -10   1   9       32.96       57.64     28.35 o
  -9   1   9        6.07        6.63     17.67 o
  -8   1   9       33.44       46.64     16.91 o
  -7   1   9       16.45        1.71     12.39 o
  -6   1   9      169.75      145.12     21.47 o
  -5   1   9        2.72      -18.67     18.65 o
  -4   1   9      896.62      869.95     37.59 o
  -3   1   9        0.50       -9.81     21.28 o
  -2   1   9      306.79      289.97     23.69 o
  -1   1   9      103.48      110.52     16.50 o
   0   1   9       19.81       40.64     28.19 o
   1   1   9      272.51      317.85     22.93 o
   2   1   9      200.24      230.90     38.83 o
   3   1   9      178.18      196.47     26.06 o
   4   1   9       64.18       21.66     17.67 o
   5   1   9      240.15      252.90     26.20 o
   6   1   9        0.27       -9.12     22.98 o
   7   1   9      185.94      155.63     27.05 o
   8   1   9        5.66      -20.40     25.94 o
   9   1   9       15.70       -9.16     23.28 o
 -11   2   9        0.00       21.81     45.13 o
 -10   2   9       27.44       -2.89     31.38 o
  -9   2   9        5.65       29.27     19.42 o
  -8   2   9       19.21       11.53     16.16 o
  -7   2   9       63.20       56.13     12.99 o
  -6   2   9      710.64      711.23     40.87 o
  -5   2   9        9.30       30.05     17.63 o
  -4   2   9     2699.44     2800.15     82.37 o
  -3   2   9        0.14      -10.90     17.08 o
  -2   2   9     1239.35     1207.86     65.43 o
  -1   2   9       27.86       24.62     12.77 o
   0   2   9      742.55      749.38     53.19 o
   1   2   9        1.72        6.48     16.91 o
   2   2   9        0.09      -24.82     16.55 o
   3   2   9       48.01       79.46     21.84 o
   4   2   9     1610.40     1623.77     97.87 o
   5   2   9      256.86      248.37     49.47 o
   6   2   9        0.14        8.23     19.92 o
   7   2   9        3.54       33.02     25.76 o
   8   2   9      184.71      212.91     43.08 o
   9   2   9       37.81       22.98     37.05 o
  10   2   9       21.15       16.20     29.22 o
 -11   3   9       27.90       11.57     32.87 o
 -10   3   9        1.52       33.72     21.97 o
  -9   3   9        3.73       -2.13     16.35 o
  -8   3   9      335.61      357.34     23.93 o
  -7   3   9       11.47        1.98     12.72 o
  -6   3   9       25.90       24.02     22.42 o
  -5   3   9      930.91      972.20     42.10 o
  -4   3   9      383.84      349.75     27.05 o
  -3   3   9      729.12      702.85     32.20 o
  -2   3   9        6.03      -17.55     11.70 o
  -1   3   9        4.27        5.66     13.82 o
   0   3   9      103.53      103.57     21.81 o
   1   3   9       37.46       42.39     33.51 o
   2   3   9        1.58       -5.48     20.14 o
   3   3   9      167.27      159.35     23.94 o
   4   3   9       15.53       23.60     18.42 o
   5   3   9      182.94      162.49     26.63 o
   6   3   9       26.79       16.34     39.89 o
   7   3   9        5.57       10.86     28.37 o
   8   3   9       10.22       15.96     37.23 o
   9   3   9       13.85       29.11     68.62 o
  10   3   9      106.28       89.95     31.29 o
 -11   4   9        0.97       11.83     70.21 o
 -10   4   9      109.78       64.04     31.38 o
  -9   4   9        4.30      -37.82     26.58 o
  -8   4   9       28.83       29.48     15.30 o
  -7   4   9        4.13      -17.02     14.89 o
  -6   4   9       17.44       16.37     21.81 o
  -5   4   9      216.56      197.87     20.14 o
  -4   4   9       27.08       18.34     37.77 o
  -3   4   9       18.24       32.62     12.75 o
  -2   4   9      127.90      140.17     16.53 o
  -1   4   9        4.51        8.55      9.99 o
   0   4   9      131.46      140.86     21.43 o
   1   4   9      110.28      112.19     19.51 o
   2   4   9      196.11      212.39     42.02 o
   3   4   9        0.73       15.69     24.47 o
   4   4   9      136.36      130.48     24.98 o
   5   4   9      182.60      174.11     24.79 o
   6   4   9       15.05       17.55     23.32 o
   7   4   9       23.44       37.64     27.35 o
   8   4   9        0.26       -8.63     23.26 o
   9   4   9        2.81       -8.23     27.39 o
  10   4   9        1.41       72.69     36.17 o
 -11   5   9       46.57       39.64     27.77 o
 -10   5   9       33.00       13.53     28.62 o
  -9   5   9       68.80       46.60     24.99 o
  -8   5   9        1.46       -2.75     16.16 o
  -7   5   9       32.21       40.63     40.96 o
  -6   5   9        0.05      -11.17     12.27 o
  -5   5   9      162.19      181.56     36.70 o
  -4   5   9       79.67       80.85     15.74 o
  -3   5   9       44.54       42.31     14.65 o
  -2   5   9       11.57       10.99     13.32 o
  -1   5   9        0.05        8.21     10.89 o
   0   5   9        0.23      -19.15     19.15 o
   1   5   9       85.01       52.55     19.42 o
   2   5   9       28.81       26.51     23.40 o
   3   5   9       18.15       -5.85     18.63 o
   4   5   9      166.27      199.85     23.47 o
   5   5   9      853.55      912.98     48.83 o
   6   5   9        3.43        5.67     34.04 o
   7   5   9       13.33       18.67     42.02 o
   8   5   9       14.25      -12.83     30.32 o
   9   5   9        7.25        0.68     23.36 o
  10   5   9       17.46      -40.31     41.30 o
 -11   6   9       27.28        1.68     25.97 o
 -10   6   9        0.25        2.11     23.47 o
  -9   6   9       20.79      -10.28     20.14 o
  -8   6   9        9.81        7.53     15.55 o
  -7   6   9       36.78       45.58     22.87 o
  -6   6   9      122.93      130.05     15.22 o
  -5   6   9      811.24      840.77     37.85 o
  -4   6   9      243.04      261.65     19.81 o
  -3   6   9        2.32       -2.93     12.54 o
  -2   6   9        0.44        4.96     10.47 o
  -1   6   9     1066.44     1022.79     32.42 o
   0   6   9        4.18       19.43     13.64 o
   1   6   9      108.83      155.33     41.49 o
   2   6   9       31.99       47.91     20.27 o
   3   6   9      100.05       99.78     30.32 o
   4   6   9      380.71      353.80     30.40 o
   5   6   9        1.36      -23.37     26.06 o
   6   6   9        4.73       -6.82     32.45 o
   7   6   9       30.50       81.12     32.98 o
   8   6   9       13.80       21.24     20.93 o
   9   6   9       31.95       15.85     24.96 o
 -11   7   9       33.76       55.49     31.05 o
 -10   7   9       14.09       29.18     28.78 o
  -9   7   9        9.63       20.06     37.09 o
  -8   7   9       72.49       77.59     23.47 o
  -7   7   9       85.33       61.15     26.60 o
  -6   7   9      168.51      168.21     16.92 o
  -5   7   9       23.75       18.18     19.15 o
  -4   7   9      108.07       91.92     15.85 o
  -3   7   9        4.51        3.99     14.99 o
  -2   7   9      422.34      391.75     19.01 o
  -1   7   9      597.41      620.08     45.74 o
   0   7   9      263.87      244.27     18.60 o
   1   7   9      131.66      146.88     35.11 o
   2   7   9       79.85       83.52     31.38 o
   3   7   9       32.29       14.08     22.87 o
   4   7   9      618.74      628.19     40.62 o
   5   7   9       36.91       39.10     24.69 o
   6   7   9        2.40       31.10     18.30 o
   7   7   9       62.70       51.41     22.85 o
   8   7   9        0.03        9.02     22.03 o
   9   7   9        7.82      -13.22     30.85 o
 -10   8   9        6.26       41.12     55.32 o
  -9   8   9       62.32        6.86     41.49 o
  -8   8   9      207.91      241.74     35.74 o
  -7   8   9      247.32      237.15     21.46 o
  -6   8   9       20.02       28.48     12.75 o
  -5   8   9      262.01      268.92     38.83 o
  -4   8   9      135.01      111.12     14.34 o
  -3   8   9      148.68      128.47     19.68 o
  -2   8   9      141.31      130.75     15.02 o
  -1   8   9     1239.67     1239.46     52.93 o
   0   8   9     1072.09     1145.49     40.10 o
   1   8   9      373.13      397.46     29.54 o
   2   8   9      648.30      715.01     40.24 o
   3   8   9      156.74      176.93     23.69 o
   4   8   9       32.64       29.73     21.35 o
   5   8   9       29.44       61.02     26.90 o
   6   8   9        0.19      -20.19     15.62 o
   7   8   9       15.71        3.64     37.23 o
   8   8   9      178.56      211.06     30.27 o
   9   8   9       17.46       12.15     30.29 o
 -10   9   9        0.32       30.19     40.96 o
  -9   9   9       63.60       61.87     29.31 o
  -8   9   9       87.41      115.77     28.72 o
  -7   9   9      113.85      124.98     30.70 o
  -6   9   9      119.15      128.82     21.24 o
  -5   9   9        0.10       -1.77     23.95 o
  -4   9   9      320.04      352.12     44.15 o
  -3   9   9      355.98      309.28     20.70 o
  -2   9   9      608.18      572.78     24.91 o
  -1   9   9      366.91      380.38     18.42 o
   0   9   9      257.81      236.22     14.94 o
   1   9   9     1109.67     1031.72     40.15 o
   2   9   9      301.17      388.17     34.83 o
   3   9   9       24.84       31.90     22.18 o
   4   9   9      142.10      141.09     24.52 o
   5   9   9       32.54       52.04     34.57 o
   6   9   9       53.94       45.59     23.25 o
   7   9   9        0.02       15.78     19.12 o
   8   9   9       10.15        2.38     24.40 o
   9   9   9        2.67       15.96     51.90 o
 -10  10   9        2.07       32.98     48.94 o
  -9  10   9        2.23       -6.38     43.62 o
  -8  10   9        0.38       19.68     23.40 o
  -7  10   9        2.92        8.36     27.77 o
  -6  10   9       28.87       24.89     22.53 o
  -5  10   9       61.11       25.18     21.43 o
  -4  10   9       57.22       88.84     22.71 o
  -3  10   9        6.47       19.26     21.35 o
  -2  10   9       68.72       50.64     13.83 o
  -1  10   9       21.51       33.28      8.73 o
   0  10   9        4.53       14.28      8.04 o
   1  10   9      224.48      231.77     20.74 o
   2  10   9      197.10      156.08     29.54 o
   3  10   9       71.80       78.40     16.08 o
   4  10   9        1.06        5.37     40.43 o
   5  10   9      227.06      216.99     25.00 o
   6  10   9       83.46       65.73     77.66 o
   7  10   9        0.04        6.83     24.11 o
   8  10   9        0.32        4.33     35.11 o
   9  10   9       16.13       -3.19     47.87 o
 -10  11   9        1.97      -19.15     55.32 o
  -9  11   9        7.24      -34.04     63.83 o
  -8  11   9       59.11       36.17     48.94 o
  -7  11   9       52.12       94.68     59.57 o
  -6  11   9      156.81      159.59     24.47 o
  -5  11   9       22.97       25.89     46.81 o
  -4  11   9       25.21       -9.32     23.99 o
  -3  11   9       51.12       85.38     27.95 o
  -2  11   9       48.71       63.44     24.77 o
  -1  11   9      256.76      280.03     63.30 o
   0  11   9       58.88        2.03     23.36 o
   1  11   9        4.47      -31.33     29.79 o
   2  11   9       87.65      109.17     13.24 o
   3  11   9       23.41       15.03     56.91 o
   4  11   9       71.68       55.17     38.30 o
   5  11   9      200.82      196.10     89.36 o
   6  11   9       11.76       10.53     30.29 o
   7  11   9        9.63        0.06     31.05 o
   8  11   9        1.65      -10.64     46.81 o
  -9  12   9       71.79      123.40     47.87 o
  -8  12   9       47.10       91.49     42.55 o
  -7  12   9      141.83      106.38     65.96 o
  -6  12   9       35.52       46.81     42.55 o
  -5  12   9       38.67       29.95     17.39 o
  -4  12   9        5.20      -10.83     22.53 o
  -3  12   9       36.07       69.92     22.86 o
  -2  12   9      196.88      152.66     25.88 o
  -1  12   9       19.89       29.20     19.94 o
   0  12   9        2.92       12.36     20.19 o
   1  12   9       29.96       34.04     32.98 o
   2  12   9      600.53      700.63     48.81 o
   3  12   9       86.75       84.57     29.09 o
   4  12   9        9.29      -25.08     26.60 o
   5  12   9       16.60       56.77     34.41 o
   6  12   9        7.59       25.55     25.93 o
   7  12   9      127.44      128.79     33.63 o
   8  12   9       28.31      -11.70     52.13 o
  -9  13   9       47.76       55.32     58.51 o
  -8  13   9      139.76      211.70     80.85 o
  -6  13   9        2.06       43.62     44.68 o
  -5  13   9        8.80       -8.49     24.04 o
  -4  13   9        2.85      -20.85     26.60 o
  -3  13   9      156.61      160.83     35.11 o
  -2  13   9       78.95       69.13     20.70 o
  -1  13   9      170.46      211.75     35.19 o
   0  13   9        0.21        9.09     28.72 o
   1  13   9        2.26       47.87     32.72 o
   2  13   9       34.67       44.20     42.02 o
   3  13   9       20.12       73.71     25.53 o
   4  13   9       29.46        5.29     27.66 o
   5  13   9        2.06      -44.30     29.54 o
   6  13   9       17.53       47.74     27.87 o
   7  13   9       13.33       -3.37     27.64 o
   8  13   9        5.99       -8.51     60.64 o
  -9  14   9        3.29        7.45     75.53 o
  -8  14   9        0.03      -41.49     63.83 o
  -7  14   9       16.01       -4.26     34.04 o
  -6  14   9       65.60       59.57     45.74 o
  -5  14   9       21.75       52.13     48.94 o
  -4  14   9       35.24       37.50     25.75 o
  -3  14   9        4.31      -23.78     22.51 o
  -2  14   9       34.63        6.02     26.70 o
  -1  14   9        8.82       30.37     24.52 o
   0  14   9       83.89       73.98     26.30 o
   1  14   9       46.17       -4.29     23.28 o
   2  14   9        0.17      -32.40     25.59 o
   3  14   9        1.37       33.21     27.51 o
   4  14   9        1.80        9.32     24.79 o
   5  14   9       23.59       22.71     55.85 o
   6  14   9        1.23       22.87     33.85 o
   7  14   9        0.69      -45.74     51.06 o
  -8  15   9        0.03      -65.96     50.00 o
  -7  15   9       54.30       39.36     47.87 o
  -6  15   9       37.96       -8.51     42.55 o
  -4  15   9       46.81       29.33     22.69 o
  -3  15   9       61.37       70.40     24.98 o
  -2  15   9        2.61       19.57     23.01 o
  -1  15   9        5.90       12.91     25.12 o
   0  15   9        5.90       -7.77     24.37 o
   1  15   9       17.10       -0.11     30.85 o
   2  15   9       37.38       26.73     26.53 o
   3  15   9       27.59       33.63     26.96 o
   4  15   9        0.89        6.41     29.19 o
   5  15   9       64.67       35.08     31.91 o
   6  15   9       68.63      141.75     44.15 o
   7  15   9        0.02       53.19     52.13 o
  -8  16   9        9.62        7.45     60.64 o
  -7  16   9       19.63      -45.74     59.57 o
  -6  16   9        2.55      -35.11     54.25 o
  -5  16   9       93.52      247.87     81.91 o
  -4  16   9       31.55       15.38     22.99 o
  -3  16   9        1.08       -7.11     30.46 o
  -2  16   9       33.58       35.52     59.57 o
  -1  16   9        3.53       12.24     28.86 o
   0  16   9       46.94       56.42     67.55 o
   1  16   9        0.09        7.61     46.28 o
   2  16   9        6.34       43.16     28.08 o
   3  16   9       37.21       19.04     31.91 o
   4  16   9       15.57       15.44     38.30 o
   5  16   9        8.44       -2.46     31.91 o
   6  16   9       15.66       53.19     79.79 o
  -7  17   9        1.38      -34.04     56.38 o
  -6  17   9       26.75      -29.79     47.87 o
  -5  17   9       17.67      -60.64     61.70 o
  -4  17   9        5.01       30.85     53.19 o
  -3  17   9        0.72       -0.70     38.30 o
  -2  17   9       16.80        3.72     62.23 o
  -1  17   9        0.03       36.91     31.57 o
   0  17   9       13.56       39.72     31.41 o
   1  17   9      137.54      163.72     76.60 o
   2  17   9        3.49      -52.64     41.70 o
   3  17   9       40.73       26.66     75.53 o
   4  17   9        8.41       -5.11     31.41 o
   5  17   9        9.71       15.81     34.04 o
   6  17   9       12.52        8.51     54.25 o
  -6  18   9       16.86      -27.66     56.38 o
  -5  18   9      111.05       91.49     60.64 o
  -4  18   9        3.30      103.19     57.45 o
  -3  18   9        9.76       10.64     48.94 o
  -2  18   9       34.85       65.53     29.84 o
  -1  18   9        7.03       17.41     56.38 o
   0  18   9       40.11       60.32     36.77 o
   1  18   9        2.89      -15.05     30.46 o
   2  18   9       97.46      118.66     30.13 o
   3  18   9       10.38       63.79     40.87 o
   4  18   9        1.91       46.78     35.30 o
   5  18   9        9.68       17.02     57.45 o
  -5  19   9        6.07      120.21     60.64 o
  -4  19   9        8.95       70.21     59.57 o
  -3  19   9       35.72       48.94     55.32 o
  -2  19   9       19.38      -10.64     30.09 o
  -1  19   9        0.20      -58.64     42.04 o
   0  19   9        4.82       51.67     43.89 o
   1  19   9        2.98      -37.31     39.11 o
   2  19   9        0.99       65.43     35.36 o
   3  19   9       91.07       95.79     48.48 o
   4  19   9        4.79      -56.15     37.43 o
  -4  20   9       24.11       30.85     80.85 o
  -3  20   9        4.54      -81.38     54.25 o
  -2  20   9        5.33       47.34     39.87 o
  -1  20   9       13.44       40.96     33.85 o
   0  20   9       69.89      120.17     45.21 o
   1  20   9       23.65       24.01     36.34 o
   2  20   9        7.32       42.10     43.43 o
   3  20   9        6.73      -50.02     37.59 o
  -3  21   9        7.00      -30.85     54.25 o
  -2  21   9        0.25      -24.47     51.06 o
  -1  21   9       10.26       -2.15     30.46 o
   0  21   9       89.24       59.07     72.87 o
   1  21   9        3.26      -49.68     41.85 o
   2  21   9       11.99      -25.18     37.77 o
 -10   0  10       30.30       15.96     47.87 o
  -8   0  10       10.50       31.91     30.85 o
  -6   0  10        0.84      -14.89     22.34 o
  -4   0  10       47.72       24.47     24.47 o
  -2   0  10      341.73      360.64     38.30 o
   0   0  10      254.45      243.62     29.79 o
   2   0  10      106.21      104.25     30.85 o
   4   0  10      340.17      317.02     42.55 o
   6   0  10       31.26       36.17     32.98 o
   8   0  10        1.39      -42.55     36.17 o
 -11   1  10        1.30       19.19     40.34 o
 -10   1  10      268.85      290.63     70.74 o
  -9   1  10        0.71      -14.28     23.18 o
  -8   1  10       12.25       -9.73     19.88 o
  -7   1  10       18.97       31.44     22.34 o
  -6   1  10        5.17        7.07     19.92 o
  -5   1  10      510.38      467.34     30.59 o
  -4   1  10      202.75      220.57     26.32 o
  -3   1  10        1.31       16.61     20.96 o
  -2   1  10      762.01      816.70     39.82 o
  -1   1  10      146.47      152.14     20.96 o
   0   1  10        6.56       19.86     21.64 o
   1   1  10       66.21       55.48     33.51 o
   2   1  10       36.92       59.04     56.38 o
   3   1  10      110.03       90.60     30.32 o
   4   1  10       24.86       24.83     54.79 o
   5   1  10        6.44      -11.33     21.43 o
   6   1  10        0.01       -7.59     24.69 o
   7   1  10       24.25        5.32     24.82 o
   8   1  10        0.05       42.76     56.91 o
   9   1  10       49.16       36.18     31.16 o
 -11   2  10       31.93       61.83     39.78 o
 -10   2  10        1.38       33.95     24.99 o
  -9   2  10      164.64      202.67     48.94 o
  -8   2  10        0.50        5.19     25.53 o
  -7   2  10        6.14       -5.85     18.50 o
  -6   2  10      432.32      369.12     31.44 o
  -5   2  10      152.02      147.98     22.63 o
  -4   2  10      109.79      102.67     42.02 o
  -3   2  10       16.40       50.00     20.31 o
  -2   2  10       27.33       64.89     21.06 o
  -1   2  10       16.42       28.05     26.06 o
   0   2  10        1.89        8.71     22.87 o
   1   2  10       24.06       30.51     21.19 o
   2   2  10       67.60       62.92     25.53 o
   3   2  10      523.02      528.93     56.91 o
   4   2  10      556.72      599.82     39.85 o
   5   2  10      442.72      480.69     50.00 o
   6   2  10       71.33       59.26     26.80 o
   7   2  10      115.60       36.78     37.98 o
   8   2  10        4.07       -7.23     28.32 o
   9   2  10       42.62       39.92     75.00 o
 -11   3  10       10.15      -37.63     81.38 o
 -10   3  10       32.24       26.49     26.20 o
  -9   3  10       21.14       32.67     32.45 o
  -8   3  10       16.11        5.32     21.81 o
  -7   3  10       17.57       37.46     20.96 o
  -6   3  10      139.35      126.73     25.76 o
  -5   3  10       65.85       79.14     20.14 o
  -4   3  10      165.37      156.24     21.19 o
  -3   3  10        0.35       18.28     21.28 o
  -2   3  10      123.52      135.52     27.45 o
  -1   3  10        1.01       -5.70     18.63 o
   0   3  10       20.41       72.04     25.00 o
   1   3  10        4.68       23.83     21.24 o
   2   3  10      581.02      534.14     35.78 o
   3   3  10      114.84       90.42     37.77 o
   4   3  10       15.01       27.62     22.93 o
   5   3  10        1.63       39.89     24.82 o
   6   3  10       13.10        0.41     34.97 o
   7   3  10       15.54        0.26     24.37 o
   8   3  10        3.07       -2.48     29.79 o
   9   3  10       39.06       17.74     32.98 o
 -10   4  10       20.73      -17.79     30.77 o
  -9   4  10       54.60       41.03     24.99 o
  -8   4  10       45.85       15.62     39.89 o
  -7   4  10       13.03        1.81     24.47 o
  -6   4  10        2.66       39.36     28.72 o
  -5   4  10        0.22       11.45     32.98 o
  -4   4  10      557.37      608.13     37.81 o
  -3   4  10      366.75      379.81     57.98 o
  -2   4  10      359.73      338.76     26.32 o
  -1   4  10      385.63      412.56     26.75 o
   0   4  10      179.53      174.65     19.68 o
   1   4  10       90.18      109.18     22.87 o
   2   4  10       17.19       44.07     22.98 o
   3   4  10       13.69      -12.11     17.38 o
   4   4  10       64.10       74.85     22.93 o
   5   4  10      124.18      183.79     27.71 o
   6   4  10       24.25       51.42     36.17 o
   7   4  10       41.47        6.45     25.44 o
   8   4  10       43.35       64.56     35.02 o
   9   4  10        4.27      -11.86     38.30 o
 -10   5  10        2.74      -10.01     46.28 o
  -9   5  10       88.93      101.95     36.70 o
  -8   5  10      178.85      210.26     25.59 o
  -7   5  10        0.67       21.05     31.91 o
  -6   5  10        0.06      -28.72     26.60 o
  -5   5  10      431.52      427.98     34.92 o
  -4   5  10      325.11      388.92     34.50 o
  -3   5  10       29.81        7.18     15.96 o
  -2   5  10      494.76      564.99     28.14 o
  -1   5  10       99.10       79.86     16.49 o
   0   5  10      648.86      686.59     43.08 o
   1   5  10      318.36      421.57     36.70 o
   2   5  10       25.06       37.10     23.94 o
   3   5  10        1.62       15.53     24.78 o
   4   5  10      158.85      156.12     35.33 o
   5   5  10       73.52       70.19     30.40 o
   6   5  10        0.17       -0.30     24.52 o
   7   5  10       12.37       41.97     30.93 o
   8   5  10        2.44       23.20     28.84 o
   9   5  10        2.97       15.77     31.21 o
 -10   6  10      102.46      153.60     47.34 o
  -9   6  10       19.27       -7.45     50.00 o
  -8   6  10        7.26      -19.65     26.60 o
  -7   6  10       52.10       90.46     47.87 o
  -6   6  10      208.55      248.29     30.89 o
  -5   6  10        0.52       -8.51     18.05 o
  -4   6  10      166.22      161.39     41.49 o
  -3   6  10       72.52       72.09     17.11 o
  -2   6  10      682.18      715.98     31.73 o
  -1   6  10        3.06        9.25     13.53 o
   0   6  10        3.30        1.72     13.30 o
   1   6  10       39.27       41.47     36.17 o
   2   6  10       86.15      117.15     25.44 o
   3   6  10       89.32      132.59     33.16 o
   4   6  10      275.26      311.79     37.71 o
   5   6  10       80.81       83.91     30.59 o
   6   6  10       47.22       49.12     25.75 o
   7   6  10       11.87      -27.73     30.29 o
   8   6  10       39.47       58.00     23.37 o
   9   6  10        0.05       14.18     35.64 o
 -10   7  10        1.86       -8.22     31.65 o
  -9   7  10       28.04       57.10     31.35 o
  -8   7  10      124.41       72.34     32.98 o
  -7   7  10       33.88       -1.71     35.11 o
  -6   7  10       93.37      106.42     27.05 o
  -5   7  10       50.20       38.26     21.47 o
  -4   7  10      524.32      524.37     39.36 o
  -3   7  10      497.24      496.43     37.77 o
  -2   7  10        1.04       10.30     15.74 o
  -1   7  10      225.68      176.33     31.91 o
   0   7  10      147.03      130.85     15.60 o
   1   7  10      117.18      126.75     25.53 o
   2   7  10       19.23       -4.51     20.14 o
   3   7  10      103.19       96.81     32.35 o
   4   7  10        9.63       15.65     23.94 o
   5   7  10       20.01       -9.60     28.88 o
   6   7  10        0.01       -5.38     34.04 o
   7   7  10       11.16       41.29     25.19 o
   8   7  10       49.14       62.34     31.38 o
   9   7  10        8.10       10.64     31.04 o
 -10   8  10        1.15       56.38     55.32 o
  -9   8  10       35.11       72.62     29.72 o
  -8   8  10        9.21        3.19     22.83 o
  -7   8  10       76.98       79.83     26.11 o
  -6   8  10        0.09       -5.32     24.23 o
  -5   8  10        3.49       -2.51     21.59 o
  -4   8  10       10.19       -2.98     25.53 o
  -3   8  10      365.12      416.54     35.74 o
  -2   8  10       68.34       60.47     12.46 o
  -1   8  10       26.42       24.47     15.55 o
   0   8  10       89.75      127.44     16.69 o
   1   8  10      104.01       72.34     13.22 o
   2   8  10      124.77       50.34     26.32 o
   3   8  10       44.67       68.13     35.11 o
   4   8  10       59.02       42.54     27.16 o
   5   8  10       16.83       23.05     26.80 o
   6   8  10       90.21       51.60     38.36 o
   7   8  10        0.05      -30.14     27.66 o
   8   8  10       24.86       46.67     27.18 o
  -9   9  10        2.06        2.13     70.21 o
  -8   9  10        3.33      -62.77     46.81 o
  -7   9  10        9.72       22.34     55.32 o
  -6   9  10       30.57       16.25     22.87 o
  -5   9  10        1.24        5.32     27.66 o
  -4   9  10      238.39      275.81     33.00 o
  -3   9  10       76.03      120.16     24.52 o
  -2   9  10      346.64      329.49     32.46 o
  -1   9  10        0.02       10.47     47.34 o
   0   9  10      274.27      275.15     32.98 o
   1   9  10       30.11       15.19     26.60 o
   2   9  10        0.19       24.75     25.05 o
   3   9  10      881.90      955.38     71.81 o
   4   9  10       68.69       58.83     39.89 o
   5   9  10        2.07      -14.52     25.30 o
   6   9  10        9.68       43.84     30.99 o
   7   9  10       13.96       32.53     35.64 o
   8   9  10       13.73      115.54     57.45 o
  -9  10  10        1.40       84.04     74.47 o
  -8  10  10       61.63      151.06     52.13 o
  -6  10  10       55.37       58.26     24.40 o
  -5  10  10        0.42       10.64     27.66 o
  -4  10  10      200.47      164.89     47.34 o
  -3  10  10      245.12      262.56     33.00 o
  -2  10  10        3.08       11.66     20.19 o
  -1  10  10       24.87       91.94     27.26 o
   0  10  10       48.27       46.34     25.53 o
   1  10  10       19.96       31.84     22.18 o
   2  10  10       25.36       32.59     26.06 o
   3  10  10      115.96      119.32     28.19 o
   4  10  10       75.85       76.06     24.82 o
   5  10  10       71.05       41.78     28.19 o
   6  10  10       12.73      -19.50     33.73 o
   7  10  10        9.36       52.97     30.89 o
   8  10  10       95.66       63.73     34.50 o
  -9  11  10       21.63        2.13     48.94 o
  -8  11  10        0.26        5.32     42.55 o
  -7  11  10       41.30       24.47     47.87 o
  -6  11  10        1.96       44.68     42.55 o
  -5  11  10      168.31      148.22     26.84 o
  -4  11  10       31.92       29.88     23.26 o
  -3  11  10        0.69       -9.93     28.19 o
  -2  11  10       27.75       45.72     24.92 o
  -1  11  10       47.34       10.08     26.60 o
   0  11  10       32.74       17.16     23.40 o
   1  11  10      103.69       61.78     30.73 o
   2  11  10       25.12        1.77     30.32 o
   3  11  10        8.95      -11.83     25.44 o
   4  11  10        6.52       22.15     23.19 o
   5  11  10        1.32        9.41     28.47 o
   6  11  10       19.82       24.62     33.19 o
   7  11  10        9.26       10.03     40.96 o
   8  11  10       12.95        3.19     55.32 o
  -9  12  10        0.32      -25.53     52.13 o
  -8  12  10       27.30      -30.85     63.83 o
  -7  12  10       28.96      -47.87     46.81 o
  -6  12  10       38.34       22.34     43.62 o
  -5  12  10       20.39       30.37     38.30 o
  -4  12  10       59.12       90.27     25.75 o
  -3  12  10       17.38       15.20     25.94 o
  -2  12  10       67.69       98.67     27.08 o
  -1  12  10       47.64       28.88     22.98 o
   0  12  10       34.27      -36.48     33.00 o
   1  12  10       89.95      107.11     26.30 o
   2  12  10       16.16       29.69     24.52 o
   3  12  10       16.84       13.65     25.97 o
   4  12  10        0.04       29.34     37.23 o
   5  12  10       22.53       15.96     24.52 o
   6  12  10        1.98        3.77     37.18 o
   7  12  10       10.79       47.66    102.13 o
  -7  13  10       24.47      101.06     53.19 o
  -6  13  10        2.26      -25.53     44.68 o
  -5  13  10        3.23       -0.31     26.51 o
  -4  13  10        9.00       14.56     23.62 o
  -3  13  10        5.29        4.04     28.02 o
  -2  13  10       20.33       17.07     32.71 o
  -1  13  10        0.17       -6.05     25.12 o
   0  13  10      198.76      240.77     33.83 o
   1  13  10       12.73       10.35     24.52 o
   2  13  10        0.90      -21.51     40.43 o
   3  13  10        1.24        8.14     30.89 o
   4  13  10       61.28       57.00     31.70 o
   5  13  10       12.55       14.31     31.94 o
   6  13  10        8.24       10.41     29.72 o
   7  13  10       70.05       61.70     58.51 o
  -8  14  10       35.05       78.72     59.57 o
  -7  14  10       18.84        3.19     53.19 o
  -6  14  10       11.77      -21.28     46.81 o
  -5  14  10        5.80       14.89     44.68 o
  -4  14  10        0.24       16.24     32.72 o
  -3  14  10       22.21        5.51     28.97 o
  -2  14  10      116.11      156.48     31.05 o
  -1  14  10        1.54        6.74     26.07 o
   0  14  10        7.55        3.00     42.55 o
   1  14  10       86.64      143.19     40.60 o
   2  14  10       19.90       -7.11     56.38 o
   3  14  10       74.87      114.54     59.04 o
   4  14  10       12.84      -41.97     40.86 o
   5  14  10       24.70       65.74     30.25 o
   6  14  10       23.29       56.18     78.19 o
  -7  15  10        5.12      -30.85     55.32 o
  -6  15  10        8.03      -25.53     61.70 o
  -5  15  10       15.15       40.43     51.06 o
  -4  15  10        7.83       -2.77     25.96 o
  -3  15  10      116.05      136.25     31.70 o
  -2  15  10        0.04        0.45     35.64 o
  -1  15  10       37.09        0.54     29.36 o
   0  15  10       11.15       40.43     70.21 o
   1  15  10       87.07       87.43     28.60 o
   2  15  10       55.71       89.16     34.97 o
   3  15  10      199.25      195.87     35.73 o
   4  15  10       13.15      -10.28     40.99 o
   5  15  10       19.85       32.38     45.21 o
   6  15  10        6.25       30.41     39.36 o
  -7  16  10       55.57      106.38     62.77 o
  -6  16  10        0.12       17.02     47.87 o
  -5  16  10       20.03        6.38     46.81 o
  -4  16  10        9.65      -18.08     48.94 o
  -3  16  10        8.05       40.19     31.96 o
  -2  16  10       97.11       90.74     42.26 o
  -1  16  10      250.19      273.45     39.09 o
   0  16  10        5.83      -26.81     28.62 o
   1  16  10        5.69      -41.64    121.81 o
   2  16  10       20.10        4.69     27.35 o
   3  16  10       28.39       18.72     33.45 o
   4  16  10       25.44       64.06     47.98 o
   5  16  10        3.11       24.67     31.47 o
  -5  17  10       53.35      -26.60     79.79 o
  -4  17  10        9.07      -29.79     60.64 o
  -3  17  10       51.89       87.82     32.07 o
  -2  17  10       34.03       36.70     28.86 o
  -1  17  10       20.20       24.76     33.25 o
   0  17  10       45.32       66.23     59.57 o
   1  17  10       25.65        0.56     36.60 o
   2  17  10        0.55       -8.76     36.52 o
   3  17  10        0.42       -5.80     29.86 o
   4  17  10       22.46      -16.54     59.04 o
  -5  18  10       45.86       17.02     82.98 o
  -4  18  10       44.78       86.17     56.38 o
  -3  18  10       21.80      107.45     76.60 o
  -2  18  10        6.09      -18.01     35.11 o
  -1  18  10        0.01       -7.63     32.96 o
   0  18  10        6.99       53.42     40.96 o
   1  18  10        0.69      -18.67     31.57 o
   2  18  10        0.26       13.32     48.40 o
   3  18  10        0.67       33.70     46.79 o
   4  18  10       57.50      103.28     44.22 o
  -4  19  10        2.31       -4.26     61.70 o
  -3  19  10       16.60       42.55     58.51 o
  -2  19  10        9.39       15.17     46.75 o
  -1  19  10       48.05       38.23     38.66 o
   0  19  10       11.83       20.85     34.21 o
   1  19  10        0.18      -26.31     51.00 o
   2  19  10       77.98       50.32     37.35 o
  -2  20  10        7.36      -45.74     58.51 o
  -1  20  10       42.24       50.09     35.73 o
   0  20  10        6.61      -50.95     41.49 o
   1  20  10      115.64       88.86     44.61 o
  -9   0  11        2.98      -67.02     44.68 o
  -7   0  11        1.72       41.49     31.91 o
  -5   0  11       10.79       19.15     29.79 o
  -3   0  11       40.85       32.98     27.66 o
  -1   0  11        6.17       20.21     34.04 o
   1   0  11        0.72       29.79     30.85 o
   3   0  11       15.79      -50.00     35.11 o
   5   0  11       91.02       34.04     38.30 o
   7   0  11        1.77       35.11     42.55 o
 -10   1  11        6.38      -28.72     46.81 o
  -9   1  11       55.31       38.68     31.35 o
  -8   1  11       50.18       15.22     27.95 o
  -7   1  11       84.28      101.61     25.54 o
  -6   1  11       66.33       51.46     33.47 o
  -5   1  11       11.40       35.30     48.40 o
  -4   1  11       64.52      115.32     28.14 o
  -3   1  11      258.54      301.93     32.19 o
  -2   1  11       16.99        6.28     19.51 o
  -1   1  11      562.24      664.49     70.21 o
   0   1  11      220.40      273.06     44.15 o
   1   1  11        9.36       27.13     29.34 o
   2   1  11      124.65      103.04     44.68 o
   3   1  11        3.95       -2.94     32.24 o
   4   1  11       52.31       56.17     27.16 o
   5   1  11        0.15       17.17     29.26 o
   6   1  11        0.80       14.28     54.79 o
   7   1  11        7.60      -41.20     31.49 o
   8   1  11        2.88       -3.49     36.75 o
 -10   2  11        5.46      -13.22     39.89 o
  -9   2  11        2.66       -7.45     60.64 o
  -8   2  11       48.84       69.56     24.23 o
  -7   2  11        9.33       -0.48     19.87 o
  -6   2  11       10.88        8.19     24.60 o
  -5   2  11       57.79       51.42     29.79 o
  -4   2  11     1451.09     1516.93     65.99 o
  -3   2  11      132.73       77.79     23.93 o
  -2   2  11       27.64       46.77     23.47 o
  -1   2  11       14.57       37.94     28.19 o
   0   2  11      255.52      278.13     28.78 o
   1   2  11      471.21      466.54     36.49 o
   2   2  11       15.53       50.22     30.32 o
   3   2  11       42.12       41.79     29.26 o
   4   2  11       52.91       59.42     25.54 o
   5   2  11      498.56      618.41     81.91 o
   6   2  11        0.39       -1.86     34.04 o
   7   2  11        0.02      -52.74     41.49 o
   8   2  11       34.11       23.67     32.84 o
 -10   3  11        5.27      -10.92     32.45 o
  -8   3  11       26.02      100.75     31.80 o
  -7   3  11       20.28        0.99     26.84 o
  -6   3  11        1.40       36.21     26.07 o
  -5   3  11      456.30      549.14     33.85 o
  -4   3  11      565.83      613.38     43.08 o
  -3   3  11       19.67       32.24     25.00 o
  -2   3  11        0.03       24.57     23.75 o
  -1   3  11       89.92      128.63     29.31 o
   0   3  11        7.11        2.70     28.19 o
   1   3  11      139.91      118.38     27.08 o
   2   3  11       10.98       -4.32     19.84 o
   3   3  11        2.45        5.83     30.32 o
   4   3  11       15.01       -1.06     24.07 o
   5   3  11       59.75       -3.55     29.91 o
   6   3  11        5.41        8.76     32.96 o
   7   3  11       12.85       86.56     51.06 o
   8   3  11        0.01       27.70     30.06 o
 -10   4  11        5.22      -25.19     32.47 o
  -9   4  11        6.67       -7.45     37.23 o
  -8   4  11       67.11       76.66     50.53 o
  -7   4  11        0.06      -32.99     28.86 o
  -6   4  11        0.59       32.49     26.60 o
  -5   4  11       19.47       29.44     22.11 o
  -4   4  11        7.11       17.79     20.43 o
  -3   4  11      344.79      327.98     35.19 o
  -2   4  11        4.26       -1.98     20.43 o
  -1   4  11      252.45      256.09     38.30 o
   0   4  11        6.77        4.92     38.30 o
   1   4  11       66.07       45.81     28.19 o
   2   4  11      333.97      353.70     38.34 o
   3   4  11       63.08       62.39     27.13 o
   4   4  11      233.83      235.94     33.00 o
   5   4  11       91.85       84.16     26.58 o
   6   4  11       41.48       44.12     60.11 o
   7   4  11        8.05       47.72     26.31 o
   8   4  11       26.32       66.58     35.26 o
 -10   5  11       47.94       76.90     38.34 o
  -9   5  11        9.80       -1.06     62.77 o
  -8   5  11        9.13       32.98     61.70 o
  -7   5  11        9.49       -9.84     21.64 o
  -6   5  11      240.06      196.00     30.40 o
  -5   5  11       48.55       38.59     23.17 o
  -4   5  11      107.09      138.30     32.98 o
  -3   5  11       32.20       20.21     21.81 o
  -2   5  11      307.83      340.95     38.30 o
  -1   5  11      101.56       76.53     26.06 o
   0   5  11       55.42       43.97     21.97 o
   1   5  11      156.65      153.38     35.51 o
   2   5  11      264.65      303.61     32.11 o
   3   5  11        0.34       -7.98     23.32 o
   4   5  11        4.03      -39.83     26.55 o
   5   5  11        4.92      -20.68     34.04 o
   6   5  11        2.35        1.91     37.23 o
   7   5  11       14.01       71.97     36.96 o
   8   5  11       10.39      -49.81     36.78 o
  -9   6  11       60.01      -28.72     58.51 o
  -8   6  11        8.92       48.94     60.64 o
  -7   6  11       56.96       91.84     30.70 o
  -6   6  11        0.16       -2.65     26.63 o
  -5   6  11      168.84      210.85     35.64 o
  -4   6  11      148.16      137.27     36.17 o
  -3   6  11        1.95      -15.19     19.42 o
  -2   6  11      133.66      184.79     53.72 o
  -1   6  11        3.45        1.56     24.79 o
   0   6  11        0.73       10.11     22.57 o
   1   6  11      106.70       86.57     25.55 o
   2   6  11        0.65      -16.04     22.85 o
   3   6  11      157.39      192.85     33.45 o
   4   6  11        3.45       37.90     29.72 o
   5   6  11       81.47       86.81     35.52 o
   6   6  11        5.92       22.67     33.85 o
   7   6  11        0.21       -6.42     35.76 o
   8   6  11       14.84       17.22     35.27 o
  -9   7  11        4.40       18.08     43.62 o
  -8   7  11        1.33      -46.81     46.81 o
  -7   7  11        3.17        2.46     56.38 o
  -6   7  11        4.21      -21.67     26.20 o
  -5   7  11       61.92       77.76     27.39 o
  -4   7  11       15.32       12.02     40.43 o
  -3   7  11        3.01       -6.61     29.26 o
  -2   7  11       76.50       51.10     21.47 o
  -1   7  11       78.48       64.36     28.19 o
   0   7  11        8.81       -3.28     25.03 o
   1   7  11      153.12      223.97     31.91 o
   2   7  11       77.15       63.81     34.57 o
   3   7  11       35.89       75.95     60.64 o
   4   7  11       40.33       46.45     31.16 o
   5   7  11        3.37       33.27     28.60 o
   6   7  11        4.12      -27.03     37.23 o
   7   7  11      151.47      126.76     39.34 o
   8   7  11        0.07      -12.65     34.83 o
  -9   8  11       17.13      -22.34     47.87 o
  -8   8  11       22.53       87.23     48.94 o
  -7   8  11       18.89      -90.96     60.64 o
  -6   8  11       51.82       23.71     25.53 o
  -5   8  11      256.89      272.34     42.55 o
  -4   8  11        1.41        2.44     24.37 o
  -3   8  11      171.34      177.83     40.43 o
  -2   8  11        1.11      -19.68     21.81 o
  -1   8  11       81.09       62.14     25.44 o
   0   8  11       12.08       23.91     37.23 o
   1   8  11      253.17      236.55     31.35 o
   2   8  11        0.71      -30.72     20.68 o
   3   8  11       14.13       -3.45     24.79 o
   4   8  11        2.40      -10.03     30.64 o
   5   8  11      256.89      320.55     40.43 o
   6   8  11       52.91       59.70     31.05 o
   7   8  11       16.09       85.49     69.15 o
  -9   9  11       16.47       43.62     70.21 o
  -8   9  11       23.69      -41.49     41.49 o
  -7   9  11       51.34      135.11     61.70 o
  -6   9  11      250.30      279.54     73.40 o
  -5   9  11        4.57       -4.62     28.19 o
  -4   9  11      153.21      139.36     32.98 o
  -3   9  11       57.67       33.34     31.91 o
  -2   9  11       30.60       35.98     22.93 o
  -1   9  11       12.42        2.21     50.53 o
   0   9  11        5.05       35.16     48.40 o
   1   9  11       68.34       73.32     26.84 o
   2   9  11       66.34       70.46     33.97 o
   3   9  11       16.59       -5.64     30.93 o
   4   9  11        3.78       46.53     39.89 o
   5   9  11        6.77      -52.79     35.19 o
   6   9  11       26.00       28.13     30.16 o
   7   9  11        5.34        6.75     34.21 o
  -8  10  11       18.86       46.81     51.06 o
  -6  10  11        2.44      -13.34     25.59 o
  -5  10  11       46.07       43.11     24.79 o
  -4  10  11       19.30       38.30     28.72 o
  -3  10  11       53.58       55.73     28.19 o
  -2  10  11      114.07      118.92     31.87 o
  -1  10  11        9.56       15.58     30.32 o
   0  10  11      124.78      110.11     26.33 o
   1  10  11        0.15      -36.41     34.97 o
   2  10  11        1.32      -34.56     25.82 o
   3  10  11        0.35       12.21     28.56 o
   4  10  11        2.34       20.45     30.40 o
   5  10  11        3.26      -32.08     40.37 o
   6  10  11        0.48      -17.44     31.86 o
   7  10  11        9.28       35.48     43.13 o
  -8  11  11        0.07        8.51     72.34 o
  -7  11  11        1.57       11.70     45.74 o
  -6  11  11       22.48      -47.87     44.68 o
  -5  11  11        0.85      -33.44     44.68 o
  -4  11  11       76.05      104.88     29.31 o
  -3  11  11       69.53       80.30     27.35 o
  -2  11  11        9.82       -3.01     27.84 o
  -1  11  11       33.38       -2.01     67.55 o
   0  11  11      172.39      128.94     37.52 o
   1  11  11      212.60      217.57     29.22 o
   2  11  11      289.16      297.46     45.74 o
   3  11  11      199.67      217.74     34.38 o
   4  11  11        0.11      -46.14     30.76 o
   5  11  11       18.48      -14.44     32.96 o
   6  11  11        7.89       11.82     33.40 o
  -8  12  11       29.17       18.08     76.60 o
  -7  12  11        0.02      -64.89     50.00 o
  -6  12  11       15.90       -8.51     43.62 o
  -5  12  11      155.77      179.79     44.15 o
  -4  12  11        0.01        4.00     31.96 o
  -3  12  11       55.35       78.05     38.30 o
  -2  12  11       12.99        7.32     24.99 o
  -1  12  11        4.36        5.03     24.99 o
   0  12  11       73.81       62.90     40.96 o
   1  12  11        5.07      -31.70     35.64 o
   2  12  11        0.33       37.66     38.30 o
   3  12  11        5.29      -51.89     54.25 o
   4  12  11       12.06       -7.06     28.60 o
   5  12  11       83.94       60.44     38.84 o
   6  12  11        7.35       18.72     42.26 o
  -7  13  11        0.02       12.77     53.19 o
  -6  13  11        0.47      -18.08     52.13 o
  -5  13  11       80.89       46.81     51.06 o
  -4  13  11       83.01      144.29     35.11 o
  -3  13  11        0.08       38.85     38.57 o
  -2  13  11       44.72       73.86     34.97 o
  -1  13  11        6.78       -4.56     56.38 o
   0  13  11       29.85       40.78     29.26 o
   1  13  11       57.26       65.89     42.50 o
   2  13  11       58.34       47.12     33.47 o
   3  13  11       30.33       56.20     29.98 o
   4  13  11        5.63       31.49     39.36 o
   5  13  11        3.27       11.86     33.06 o
   6  13  11       38.11       26.60     69.15 o
  -7  14  11       93.74       76.60     64.89 o
  -6  14  11       44.16       26.60     48.94 o
  -5  14  11       12.08       84.04     56.38 o
  -4  14  11        0.66       11.04     27.15 o
  -3  14  11      147.38      107.37     32.19 o
  -2  14  11       26.87       38.99     28.37 o
  -1  14  11       66.49      105.72     41.70 o
   0  14  11        0.96       26.70     32.71 o
   1  14  11        3.32        1.67     31.49 o
   2  14  11       31.46       57.70     34.74 o
   3  14  11       10.57        0.15     35.43 o
   4  14  11        0.00       49.16     39.89 o
   5  14  11       26.32       12.47     35.14 o
  -6  15  11       30.39       10.64     61.70 o
  -5  15  11        1.15      -11.70     52.13 o
  -4  15  11       20.98      -98.94     65.96 o
  -3  15  11      103.14       89.71     31.05 o
  -2  15  11        0.71       30.58     54.79 o
  -1  15  11        0.22       14.73     29.98 o
   0  15  11        5.21       -6.38     40.43 o
   1  15  11       42.34       77.27     75.53 o
   2  15  11        8.80      -15.44     38.83 o
   3  15  11       83.34       78.29     35.33 o
   4  15  11       32.18       59.16     48.40 o
  -5  16  11       13.12       62.77     78.72 o
  -4  16  11      151.24      117.02     59.57 o
  -3  16  11        3.02       48.52     38.08 o
  -2  16  11        0.22      -21.97     29.80 o
  -1  16  11        0.38      -21.16     40.52 o
   0  16  11      118.02      128.09     46.79 o
   1  16  11       33.61       24.53     31.57 o
   2  16  11       14.59       17.08     37.77 o
   3  16  11        1.21       27.48     93.08 o
   4  16  11        9.52       63.85     83.51 o
  -4  17  11       16.08       27.66     57.45 o
  -3  17  11       26.48       35.11     84.04 o
  -2  17  11       33.73       12.02     30.40 o
  -1  17  11      121.20      150.50     39.89 o
   0  17  11        0.03        9.01     48.40 o
   1  17  11       70.32       91.83     40.93 o
   2  17  11        0.14       -2.71     36.78 o
   3  17  11        5.89        3.77     44.15 o
  -3  18  11       39.48       92.55     61.70 o
  -2  18  11       22.30      -56.48     37.66 o
  -1  18  11        0.05      -35.43     43.77 o
   0  18  11        1.13      -25.77     61.17 o
   1  18  11       30.96       37.56     61.70 o
  -8   0  12       10.87        1.06     41.49 o
  -6   0  12       11.16      -13.83     29.79 o
  -4   0  12       48.70       -6.38     37.23 o
  -2   0  12      165.98      144.68     39.36 o
   0   0  12       29.47       20.21     31.91 o
   2   0  12        0.18      -14.89     38.30 o
   4   0  12        0.42      -43.62     56.38 o
   6   0  12       41.14      131.91     54.25 o
  -9   1  12       29.82      -21.28     36.17 o
  -8   1  12        3.10       41.26     28.19 o
  -7   1  12       27.69        3.06     30.70 o
  -6   1  12      354.28      257.44     50.00 o
  -5   1  12       72.53       77.75     25.94 o
  -4   1  12        0.24       -9.36     31.38 o
  -3   1  12       95.33       94.40     27.70 o
  -2   1  12        0.32       14.78     25.29 o
  -1   1  12      405.71      357.95     41.74 o
   0   1  12      185.73      172.98     27.53 o
   1   1  12       14.79        0.53     29.54 o
   2   1  12       12.55       13.87     42.02 o
   3   1  12        0.00       13.82     27.71 o
   4   1  12        5.46      -13.83     28.14 o
   5   1  12       65.66      -12.15     34.63 o
   6   1  12       39.05       -2.53     40.08 o
   7   1  12       38.95       27.49     53.19 o
  -9   2  12        6.65       87.23     57.45 o
  -8   2  12       16.97       34.70     39.89 o
  -7   2  12       42.05       41.34     25.53 o
  -6   2  12       46.11       36.07     60.11 o
  -5   2  12        2.92       -2.50     26.37 o
  -4   2  12       24.16       41.05     29.79 o
  -3   2  12        3.51        4.84     20.43 o
  -2   2  12        4.30       -2.98     22.71 o
  -1   2  12        3.11      -14.71     42.02 o
   0   2  12      230.64      201.04     50.53 o
   1   2  12       64.77       66.84     38.30 o
   2   2  12       21.58       27.10     29.64 o
   3   2  12      223.77      167.40     39.36 o
   4   2  12      102.21       88.42     32.24 o
   5   2  12      151.46      166.77     49.47 o
   6   2  12        1.75      -33.49     31.93 o
   7   2  12       10.22      -56.60     78.72 o
  -9   3  12        1.32       10.64     60.64 o
  -8   3  12        7.54      -20.80     29.84 o
  -7   3  12        9.51       12.67     24.52 o
  -6   3  12       38.27       73.88     33.73 o
  -5   3  12        7.18       -2.57     32.45 o
  -4   3  12       21.92       11.52     21.78 o
  -3   3  12       61.81       54.34     24.44 o
  -2   3  12       12.20       -3.06     41.49 o
  -1   3  12       50.16       88.78     26.30 o
   0   3  12        0.82      -36.11     24.07 o
   1   3  12        2.54       30.80     29.12 o
   2   3  12      112.87       61.49     26.70 o
   3   3  12       29.95       52.86     32.45 o
   4   3  12        0.19        7.29     34.76 o
   5   3  12        0.78       18.27     31.80 o
   6   3  12        5.77       29.12     34.08 o
   7   3  12        0.49       14.50     35.26 o
  -9   4  12       20.41      -18.08     43.62 o
  -8   4  12        4.20       -8.51     42.55 o
  -7   4  12       82.09      134.86     45.74 o
  -6   4  12       12.13       -9.36     34.04 o
  -5   4  12       23.31       23.73     29.26 o
  -4   4  12       16.05       39.84     24.98 o
  -3   4  12        6.70        9.10     25.93 o
  -2   4  12       73.28      139.71     31.35 o
  -1   4  12      287.69      275.61     33.92 o
   0   4  12       20.23       38.54     36.70 o
   1   4  12        7.32       -6.97     25.55 o
   2   4  12       25.75       23.03     24.37 o
   3   4  12       31.01       15.50     29.91 o
   4   4  12       35.18       41.03     55.32 o
   5   4  12       46.34       50.29     27.80 o
   6   4  12       74.28       88.81     46.57 o
   7   4  12        6.55       21.47     32.87 o
  -9   5  12       36.42       11.70     53.19 o
  -8   5  12       21.66      -24.47     41.49 o
  -7   5  12        3.13       25.00     33.85 o
  -6   5  12      214.78      279.05     89.89 o
  -5   5  12        0.30      -16.23     25.88 o
  -4   5  12       14.91       61.54     43.62 o
  -3   5  12      115.19      138.05     32.98 o
  -2   5  12        5.10      -18.73     24.79 o
  -1   5  12       71.91       57.69     58.51 o
   0   5  12       81.40       83.78     27.39 o
   1   5  12        4.80       -7.94     24.23 o
   2   5  12       12.65       10.98     24.28 o
   3   5  12       29.75      -24.36     55.85 o
   4   5  12        0.08       20.71     39.23 o
   5   5  12      123.53      132.02     33.00 o
   6   5  12        0.03        0.82     38.52 o
   7   5  12        2.22      -55.05     36.70 o
  -9   6  12        8.83      174.47     93.62 o
  -8   6  12       14.04      -75.53     64.89 o
  -7   6  12       10.19       24.81     33.47 o
  -6   6  12       28.71       -3.52     24.99 o
  -5   6  12       30.78       16.69     23.51 o
  -4   6  12       11.35       35.85     30.27 o
  -3   6  12      144.75      116.99     26.63 o
  -2   6  12       70.87      141.08     30.09 o
  -1   6  12        0.02       19.59     24.47 o
   0   6  12        7.75      -13.01     24.37 o
   1   6  12        0.12       26.13     31.17 o
   2   6  12       46.60       73.15     29.71 o
   3   6  12       24.84        6.08     53.72 o
   4   6  12        0.28       -8.27     33.51 o
   5   6  12       41.29        9.88     53.72 o
   6   6  12        0.72       55.15     57.45 o
   7   6  12        0.59       21.14     43.28 o
  -8   7  12       58.86       17.02     72.34 o
  -7   7  12       37.04       46.81     50.00 o
  -6   7  12       16.42       18.50     29.84 o
  -5   7  12       62.65       63.31     24.60 o
  -4   7  12       17.45       -7.88     32.45 o
  -3   7  12       21.20       19.95     31.91 o
  -2   7  12       22.01       46.81     33.51 o
  -1   7  12      106.15       93.95     42.02 o
   0   7  12        2.82      -34.49     22.99 o
   1   7  12        1.13      -11.55     26.04 o
   2   7  12       69.58      105.28     32.66 o
   3   7  12       46.22       44.65     34.05 o
   4   7  12        0.68       39.15     37.25 o
   5   7  12        4.94      -49.07     32.72 o
   6   7  12       30.52       12.51     35.73 o
   7   7  12        8.94       21.28     48.94 o
  -8   8  12       10.44        6.38     48.94 o
  -7   8  12       54.16       68.08     48.94 o
  -6   8  12       18.04       16.38     26.55 o
  -5   8  12        0.02      -12.18     34.17 o
  -4   8  12       73.74       64.64     28.95 o
  -3   8  12       86.58       94.27     30.35 o
  -2   8  12       36.87       -3.49     27.60 o
  -1   8  12       11.62        7.32     23.75 o
   0   8  12       51.93       25.04     29.08 o
   1   8  12      211.88      232.85     39.61 o
   2   8  12       82.85      103.78     30.13 o
   3   8  12       16.71       49.58     30.46 o
   4   8  12      223.03      210.59     41.29 o
   5   8  12        1.59      -35.04     36.29 o
   6   8  12      109.03       86.14     39.36 o
  -8   9  12       12.61      -54.25     53.19 o
  -7   9  12        3.07       29.79     55.32 o
  -6   9  12       11.01        9.15     31.16 o
  -5   9  12       41.82       41.49     33.92 o
  -4   9  12      122.37       86.79     30.30 o
  -3   9  12       29.43       32.07     28.72 o
  -2   9  12        0.39      -35.53     30.06 o
  -1   9  12      231.74      246.22     34.83 o
   0   9  12      193.41      137.02     53.72 o
   1   9  12        0.04       51.09     34.25 o
   2   9  12       14.84      -34.04     29.34 o
   3   9  12       44.43       72.57     33.42 o
   4   9  12        0.42      -40.85     30.10 o
   5   9  12       21.92       44.41     38.31 o
   6   9  12        3.51       51.39     43.25 o
  -7  10  12       80.58      -20.21     69.15 o
  -6  10  12        1.07       13.83     53.19 o
  -5  10  12        2.47       -7.92     26.58 o
  -4  10  12      127.70       94.47     36.48 o
  -3  10  12       67.83        2.88     27.71 o
  -2  10  12       57.43       47.96     33.32 o
  -1  10  12       46.00       62.77     32.69 o
   0  10  12        9.34        3.31     26.96 o
   1  10  12       24.02      -15.00     31.73 o
   2  10  12        2.13      -23.64     36.52 o
   3  10  12       20.34       74.97     31.57 o
   4  10  12        0.14      -70.35     46.90 o
   5  10  12        3.03        1.89     37.09 o
   6  10  12       13.47       19.15     68.08 o
  -7  11  12       16.67      109.57     80.85 o
  -5  11  12      108.43       84.77     36.70 o
  -4  11  12        0.01       26.06     35.64 o
  -3  11  12      118.26      111.36     47.34 o
  -2  11  12        0.71       17.62     33.81 o
  -1  11  12       24.51       51.84     33.63 o
   0  11  12        2.00      -23.49     42.10 o
   1  11  12       21.41       70.55     30.46 o
   2  11  12        4.33       -1.23     38.52 o
   3  11  12        5.68       -7.94     79.79 o
   4  11  12       34.16       35.35     36.48 o
   5  11  12       34.73       77.30     63.30 o
  -7  12  12        0.04      -37.23     86.17 o
  -4  12  12       59.87       84.04     37.23 o
  -3  12  12        5.10        0.35     26.58 o
  -2  12  12       68.09       55.56     31.86 o
  -1  12  12       17.91        9.82     32.69 o
   0  12  12        3.31      -18.78     31.16 o
   1  12  12        4.00       27.98     62.23 o
   2  12  12       15.74        0.80     37.09 o
   3  12  12        1.84       18.59     38.08 o
   4  12  12      117.23      139.74    102.13 o
   5  12  12        8.95        3.55     68.62 o
  -6  13  12       17.81      -42.55     92.55 o
  -5  13  12        0.14      -41.49     73.40 o
  -4  13  12        0.28        7.86     28.37 o
  -3  13  12       63.29       62.59     31.96 o
  -2  13  12       33.78       37.65     36.77 o
  -1  13  12       18.12       33.51     35.36 o
   0  13  12        0.43       15.05     35.72 o
   1  13  12      131.16      195.25     40.54 o
   2  13  12       22.84       87.04     44.95 o
   3  13  12        1.45      -43.11     33.42 o
   4  13  12        1.73      -33.58     76.06 o
  -5  14  12       17.87       74.47     93.62 o
  -4  14  12        0.82      -35.89     41.50 o
  -3  14  12        7.67       20.45     37.85 o
  -2  14  12      103.73       61.99     38.15 o
  -1  14  12        0.88       29.30     38.47 o
   0  14  12       62.73       85.70     35.90 o
   1  14  12       36.79       41.49     36.65 o
   2  14  12      136.91      115.50     40.87 o
   3  14  12       53.64       40.87     83.51 o
  -4  15  12        8.46        9.57     60.64 o
  -3  15  12       57.40       83.80     34.07 o
  -2  15  12      112.84      137.27     39.89 o
  -1  15  12        5.50      -37.10     84.57 o
   0  15  12       15.06       28.72     37.29 o
   1  15  12        0.00      -27.28     36.52 o
   2  15  12        0.70       12.49     75.00 o
   3  15  12        3.38        8.12     50.57 o
  -3  16  12        8.36      -19.15     89.36 o
  -2  16  12        5.66       14.99     37.09 o
  -1  16  12        0.56       36.20     44.95 o
   0  16  12        2.72        2.31     34.97 o
   1  16  12        0.01       39.83     36.43 o
  -7   0  13       11.72       13.83     44.68 o
  -5   0  13        0.01      -31.91     56.38 o
  -3   0  13       63.67       58.51     38.30 o
  -1   0  13      142.79      143.62     46.81 o
   1   0  13      145.10      131.91     61.70 o
   3   0  13        0.39       -1.06     46.81 o
   5   0  13      118.25       73.40     50.00 o
  -8   1  13       13.20        5.26     28.47 o
  -7   1  13       16.02      -21.31     31.34 o
  -6   1  13        0.04        0.45     27.39 o
  -5   1  13       97.68       75.22     46.28 o
  -4   1  13        0.00       10.66     40.43 o
  -3   1  13       22.93       11.93     27.56 o
  -2   1  13        2.39       18.97     29.26 o
  -1   1  13       58.41       56.41     33.51 o
   0   1  13        7.92      -35.38     24.69 o
   1   1  13        5.80      -43.34     28.90 o
   2   1  13       86.54       59.35     35.11 o
   3   1  13       24.45        0.47     29.91 o
   4   1  13       11.25      -28.98     48.40 o
   5   1  13        1.76      -33.90     40.64 o
   6   1  13       15.32      -10.94     51.06 o
  -8   2  13       30.22        7.19     29.54 o
  -7   2  13        3.07      -28.56     83.51 o
  -6   2  13      102.19      101.51     35.51 o
  -5   2  13      135.09       95.11     44.75 o
  -4   2  13       19.71       22.47     30.50 o
  -3   2  13      161.49      169.97     61.17 o
  -2   2  13        0.09      -23.60     28.72 o
  -1   2  13       70.92       29.52     33.26 o
   0   2  13        6.45       20.59     36.17 o
   1   2  13       32.22       29.29     28.02 o
   2   2  13       14.40      -19.39     30.89 o
   3   2  13        6.76       82.98     70.21 o
   4   2  13       35.63        6.43     72.87 o
   5   2  13        1.05       33.53     34.97 o
   6   2  13       96.51      104.47     43.17 o
  -8   3  13       81.70       84.04     54.25 o
  -7   3  13        3.12      -29.12     29.39 o
  -6   3  13        0.53        8.72     32.38 o
  -5   3  13        7.85      -12.40     35.90 o
  -4   3  13       18.23       35.60     30.27 o
  -3   3  13        3.09        7.22     47.34 o
  -2   3  13        2.16      -48.39     36.84 o
  -1   3  13       34.55       37.77     38.36 o
   0   3  13        3.31       10.64     45.74 o
   1   3  13      181.93      157.95     30.46 o
   2   3  13        1.03      -37.23     43.62 o
   3   3  13       33.34       55.32     56.38 o
   4   3  13        6.31       57.18     41.85 o
   5   3  13       24.00       -5.26     49.47 o
   6   3  13       98.25      140.76     48.07 o
  -8   4  13       20.58      -54.25     67.02 o
  -7   4  13        0.41        9.41     29.64 o
  -6   4  13       11.70       72.57     31.44 o
  -5   4  13       15.93       93.13     60.11 o
  -4   4  13       15.91       30.94     33.06 o
  -3   4  13       45.57       80.07     32.45 o
  -2   4  13        0.19      -15.47     43.62 o
  -1   4  13       91.13       79.88     34.63 o
   0   4  13      149.01      122.34     40.43 o
   1   4  13        8.65       52.30     32.85 o
   2   4  13        1.72      -28.72     40.43 o
   3   4  13       50.22      109.46     43.07 o
   4   4  13       70.56      -10.22     37.59 o
   5   4  13       14.45       79.19     66.49 o
   6   4  13       30.92       15.80     36.20 o
  -8   5  13        7.38       47.87     44.68 o
  -7   5  13        4.06        3.96     42.63 o
  -6   5  13        0.60      -20.66     28.11 o
  -5   5  13      111.60      111.03     43.89 o
  -4   5  13       62.33       70.89     32.24 o
  -3   5  13       93.62       62.38     27.05 o
  -2   5  13      159.88      180.46     39.16 o
  -1   5  13       20.88       14.44     43.08 o
   1   5  13       41.53       39.73     44.15 o
   2   5  13       24.40       34.04     61.70 o
   3   5  13       74.85      203.19     70.21 o
   4   5  13       30.24       78.32     97.87 o
   5   5  13        5.90       50.37     40.24 o
   6   5  13       12.51       23.40     52.13 o
  -7   6  13       16.92      -41.49     63.83 o
  -6   6  13        0.27       10.33     49.47 o
  -5   6  13       33.92       24.47     41.49 o
  -4   6  13        4.50       22.41     27.26 o
  -3   6  13       57.95       34.99     50.53 o
  -2   6  13      140.51       78.02     38.30 o
  -1   6  13       88.80       74.30     37.29 o
   0   6  13        2.18       72.34     46.81 o
   1   6  13        3.80        6.22     29.22 o
   2   6  13       50.74      129.79     52.13 o
   3   6  13        8.92       35.11     52.13 o
   4   6  13       26.78      -22.92     38.17 o
   5   6  13       10.38       18.22     34.49 o
  -7   7  13       81.71      -39.36     50.00 o
  -6   7  13       22.57       21.87     42.55 o
  -5   7  13       48.49       19.15     40.43 o
  -4   7  13       39.96       46.81     40.43 o
  -3   7  13       20.16       57.33     33.32 o
  -2   7  13      123.89       97.01     36.24 o
  -1   7  13       11.07       52.41     42.02 o
   0   7  13        7.33       20.76     60.64 o
   1   7  13        5.72       28.88     40.43 o
   2   7  13        0.02       -1.10     67.02 o
   3   7  13        3.63       24.65     42.04 o
   4   7  13       29.37       24.34     39.84 o
   5   7  13       20.00       19.33     34.97 o
  -7   8  13       26.07       50.00     47.87 o
  -6   8  13       29.16       38.82     38.83 o
  -5   8  13       18.29       17.07     30.13 o
  -4   8  13      311.19      309.57     59.57 o
  -3   8  13        7.54        7.23     33.38 o
  -2   8  13       12.30       15.03     29.98 o
  -1   8  13       16.64       -9.60     28.78 o
   0   8  13        0.20       25.31     36.39 o
   1   8  13       18.90       -9.97     44.15 o
   2   8  13       15.95       -2.23     32.56 o
   3   8  13        0.14       19.15     49.47 o
   4   8  13        3.87       11.89     35.52 o
   5   8  13        0.27        7.20     38.47 o
  -6   9  13       24.68      -11.70     51.06 o
  -5   9  13       20.28       57.23     38.85 o
  -4   9  13        6.86        5.60     31.93 o
  -3   9  13      114.33      184.97     43.01 o
  -2   9  13        0.02      -19.76     29.09 o
  -1   9  13       21.03       60.13     29.54 o
   0   9  13       76.58      116.02     49.47 o
   1   9  13      110.33      201.89     51.89 o
   2   9  13        4.71        1.45     34.22 o
   3   9  13        7.44      -11.60     33.48 o
   4   9  13       13.79       27.51     55.32 o
  -6  10  13        2.00       -9.57     60.64 o
  -5  10  13        7.44       45.30     34.68 o
  -4  10  13        2.86      -15.47     35.73 o
  -3  10  13       17.00        4.95     29.64 o
  -2  10  13        0.09      -43.66     29.65 o
  -1  10  13       72.32       64.28     38.83 o
   0  10  13       37.32       72.03     42.02 o
   1  10  13       75.70       60.57     36.01 o
   2  10  13      134.40      142.24     40.58 o
   3  10  13       41.55       13.78     46.81 o
   4  10  13       32.54       -4.18     44.86 o
  -5  11  13        1.01       57.45     56.38 o
  -4  11  13       30.23        9.65     39.89 o
  -3  11  13        8.18       14.54     34.22 o
  -2  11  13       10.99      -55.65     39.82 o
  -1  11  13       10.21       -4.27     45.74 o
   0  11  13        0.22      -18.79     46.35 o
   1  11  13        5.78       -5.21     33.42 o
   2  11  13        3.70      -23.30     34.92 o
   3  11  13       52.51      -24.33     35.25 o
  -5  12  13       38.29       52.13     56.38 o
  -4  12  13        2.43      -12.77     31.87 o
  -3  12  13        7.49       23.90     39.61 o
  -2  12  13       67.87       79.10     36.49 o
  -1  12  13       21.10       10.49     31.35 o
   0  12  13        0.02       13.19     45.21 o
   1  12  13        0.58       -8.37     34.97 o
   2  12  13        0.56       -9.55     39.61 o
   3  12  13        0.11      -30.15     37.52 o
  -4  13  13       29.85       28.19     41.80 o
  -3  13  13        4.94       19.17     53.19 o
  -2  13  13        0.21       19.61     36.20 o
  -1  13  13       44.87       13.04     45.46 o
   0  13  13        7.32       18.46     37.54 o
   1  13  13        3.99      -19.08     34.92 o
   2  13  13       25.85       51.14     43.33 o
  -3  14  13        0.27      -56.38     43.62 o
  -2  14  13        0.01      -23.59     51.06 o
  -1  14  13       30.10       23.12     43.62 o
   0  14  13        3.11      -24.90     45.21 o
   1  14  13        9.84       28.14     47.23 o
  -4   0  14        0.48       23.40     41.49 o
  -2   0  14      147.50      147.87     50.00 o
   0   0  14        7.74      -62.23     41.49 o
   2   0  14       76.14       84.04     51.06 o
  -6   1  14       14.29       24.63     42.02 o
  -5   1  14        4.32      -21.81     57.98 o
  -4   1  14       63.22       85.90     43.08 o
  -3   1  14        0.27       25.53     30.13 o
  -2   1  14       45.90       13.54     33.07 o
  -1   1  14        0.02       81.29     33.32 o
   0   1  14        8.82       37.10     30.86 o
   1   1  14       22.33       48.94     51.06 o
   2   1  14       18.78       -5.84     36.56 o
   3   1  14       21.24        4.26     53.19 o
   4   1  14       62.03      100.00     57.45 o
  -6   2  14        7.85       20.67     50.00 o
  -5   2  14       59.10       74.14     39.94 o
  -4   2  14        0.00      -46.10     30.73 o
  -3   2  14       22.12        6.67     34.97 o
  -2   2  14       82.18       71.79     29.65 o
  -1   2  14        6.35       -1.28     33.47 o
   0   2  14       49.72        4.26     46.81 o
   1   2  14       30.58       22.58     39.47 o
   2   2  14        1.65       -1.14     35.26 o
   3   2  14       33.99      -34.04     47.87 o
   4   2  14        7.34       42.04     38.92 o
  -6   3  14       16.93       40.81     35.02 o
  -5   3  14        2.72       20.45     39.74 o
  -4   3  14        3.67       15.88     32.66 o
  -3   3  14        0.40      -12.74     31.05 o
  -2   3  14        8.51      -49.24     38.30 o
  -1   3  14        4.09      -21.60     31.21 o
   0   3  14        5.69        4.26     39.36 o
   1   3  14        4.98       40.66     39.52 o
   2   3  14       34.85       42.55     52.13 o
   3   3  14        3.80       59.43     38.34 o
   4   3  14        0.03      -21.00     35.58 o
  -6   4  14        8.89       -2.23     29.84 o
  -5   4  14       83.28       29.93     37.77 o
  -4   4  14       68.82      129.01     42.37 o
  -3   4  14        7.08       24.69     32.87 o
  -2   4  14       64.46       65.81     39.36 o
  -1   4  14       41.92       41.49     54.25 o
   0   4  14       91.78       86.63     37.59 o
   1   4  14       25.88      -74.47     61.70 o
   2   4  14        0.34        9.29     33.47 o
   3   4  14        0.67        5.13     34.22 o
   4   4  14        0.06       -6.42     39.03 o
  -6   5  14      100.58      105.71     37.09 o
  -5   5  14        9.93       31.91     46.81 o
  -4   5  14       25.33        2.56     40.29 o
  -3   5  14        8.34      -16.44     54.25 o
  -2   5  14       75.56       89.93     56.38 o
  -1   5  14       25.52      -55.32     45.74 o
   0   5  14        6.43       13.03     39.36 o
   1   5  14        0.04       14.36     68.62 o
   2   5  14        0.25       10.07     40.15 o
   3   5  14       20.79       21.80     91.49 o
   4   5  14      105.59      189.55     58.51 o
  -6   6  14        3.06        5.72     71.28 o
  -5   6  14        0.72       20.21     60.64 o
  -4   6  14       25.09       26.92     32.87 o
  -3   6  14       17.18       60.79     36.34 o
  -2   6  14       11.54       -2.19     37.70 o
  -1   6  14       26.70       29.16     36.08 o
   0   6  14       11.67       19.53     35.64 o
   1   6  14       21.65       38.10     43.15 o
   2   6  14        5.23       29.53     33.07 o
   3   6  14        1.71      -18.86     37.18 o
   4   6  14       13.58       -5.32     61.70 o
  -5   7  14        5.73      -33.81     37.20 o
  -4   7  14        0.29      -41.79     37.43 o
  -3   7  14      103.55        0.00     68.08 o
  -2   7  14        0.96       -8.41     32.72 o
  -1   7  14       55.30       50.16     33.92 o
   0   7  14       79.47       98.01     41.92 o
   1   7  14       13.50       -4.54     34.58 o
   2   7  14       60.04       94.07     47.29 o
   3   7  14       13.52       11.72     47.82 o
  -5   8  14        0.97       49.49    109.57 o
  -4   8  14        9.60      -20.04     36.12 o
  -3   8  14      101.22      156.84     44.64 o
  -2   8  14        2.73       11.16     38.83 o
  -1   8  14        1.55      -31.11     29.65 o
   0   8  14       14.58      -26.51     38.96 o
   1   8  14        8.44       20.88     43.63 o
   2   8  14       53.98       66.27     44.67 o
   3   8  14       64.95      -18.14     44.71 o
  -4   9  14        0.38      -45.75     47.55 o
  -3   9  14       61.86      106.52     37.18 o
  -2   9  14      119.69      179.21     47.23 o
  -1   9  14       64.32       -6.85    111.70 o
   0   9  14        7.81        0.88     39.06 o
   1   9  14        2.02       -2.65     45.74 o
   2   9  14        4.72      -27.77     37.77 o
  -4  10  14        3.43       15.41     37.09 o
  -3  10  14        7.75      -17.44     39.34 o
  -2  10  14        3.33       55.48     40.54 o
  -1  10  14       16.08       64.36     37.61 o
   0  10  14       27.01      -29.10     46.81 o
   1  10  14      104.60      108.97     45.96 o
   2  10  14        6.32       19.01     39.94 o
  -3  11  14        2.13       54.25     63.83 o
  -2  11  14       16.20       49.34     42.84 o
  -1  11  14       61.69       21.28     38.17 o
   0  11  14       20.99       27.12     47.03 o
  -3   0  15       13.27        8.51     77.66 o
  -1   0  15      105.95       95.74     57.45 o
   1   0  15        4.75       52.13     57.45 o
  -4   1  15        0.38       22.29     36.43 o
  -3   1  15        0.79       29.11     49.80 o
  -2   1  15        3.34      -18.08     65.96 o
  -1   1  15        8.95        4.55     35.14 o
   0   1  15       75.88       65.61     43.61 o
   1   1  15       35.10       32.35     43.08 o
   2   1  15        2.13       -5.28     58.51 o
  -4   2  15      205.20      303.08     72.87 o
  -3   2  15       21.90       38.12     43.28 o
  -2   2  15       20.22       -6.65     76.06 o
  -1   2  15       68.53       32.98     35.73 o
   0   2  15        0.12      -75.53     53.19 o
   1   2  15       13.56       74.58     43.55 o
   2   2  15       42.55       14.57     45.84 o
  -4   3  15       37.96      -15.45     39.47 o
  -3   3  15        1.89      -23.26     44.47 o
  -2   3  15        4.38        6.72     84.57 o
  -1   3  15        0.09      -15.68     36.20 o
   0   3  15       68.86       40.43     57.45 o
   1   3  15        1.85      -23.08     36.49 o
   2   3  15      119.47       58.99     59.04 o
  -4   4  15       40.94       25.31     55.32 o
  -3   4  15       12.27        5.80     45.72 o
  -2   4  15        9.89       46.00     37.52 o
  -1   4  15        3.52        2.20     34.92 o
   0   4  15       54.34       80.85     85.11 o
   1   4  15        9.97      -14.36     38.83 o
  -3   5  15       25.87       15.49     51.06 o
  -2   5  15        4.19      -57.45     47.87 o
  -1   5  15       11.04      -28.60     40.54 o
   0   5  15        3.88       44.48     49.28 o
   1   5  15       17.18      -25.23     42.85 o
  -3   6  15        9.37      -28.58     37.09 o
  -2   6  15        1.86       -9.28     87.23 o
  -1   6  15       14.42       97.85     40.95 o
   0   6  15        0.87       25.08     57.45 o
  -1   7  15        1.80       82.98     72.34 o
 
